# Supplementary material for: Structural and mechanistic basis for recognition of alternative tRNA precursor substrates by bacterial ribonuclease P
Source: Nat Commun. 2022 Aug 31;13:5120. doi: 10.1038/s41467-022-32843-7 (PMC9433436; doi:10.1038/s41467-022-32843-7)
Supplement: Supplementary file 7 — Source Data [file 41467_2022_32843_MOESM7_ESM.xlsx]

## Sheet: Figure 2c
Total	rk	A-2U-1	rk	G-2G-1	rk
AAAAAA	1.22773	AAAAAT	0.83307	AAAAGG	-0.0158758
AAAAAC	1.24526	AAACAT	2.51219	AAACGG	0.286778
AAAAAG	0.335424	AAAGAT	1	AAAGGG	2.19683
AAAAAT	0.83307	AAATAT	2.55492	AAATGG	0.221218
AAAACA	1.01085	AACAAT	2.97812	AACAGG	1.68342
AAAACC	1.90336	AACCAT	2.82918	AACCGG	-0.783787
AAAACG	0.715048	AACGAT	1.1855	AACGGG	1.43849
AAAACT	1.08756	AACTAT	3.85167	AACTGG	-0.867267
AAAAGA	1.46398	AAGAAT	1.63298	AAGAGG	0.722422
AAAAGC	1.91063	AAGCAT	2.13595	AAGCGG	0.713552
AAAAGG	-0.0158758	AAGGAT	2.96469	AAGGGG	1.7524
AAAAGT	3.77438	AAGTAT	2.71236	AAGTGG	0.927424
AAAATA	1.20101	AATAAT	2.72999	AATAGG	1.14989
AAAATC	1.33239	AATCAT	2.70821	AATCGG	0.863388
AAAATG	-0.0990781	AATGAT	0.921015	AATGGG	1.82094
AAAATT	1.57146	AATTAT	4.17	AATTGG	0.312655
AAACAA	1.60287	ACAAAT	1.53857	ACAAGG	0.329524
AAACAC	1.31794	ACACAT	3.45793	ACACGG	0.767828
AAACAG	-0.296257	ACAGAT	1.77574	ACAGGG	0.341987
AAACAT	2.51219	ACATAT	3.84776	ACATGG	0.360321
AAACCA	0.352272	ACCAAT	1.88374	ACCAGG	-0.528688
AAACCC	0.933323	ACCCAT	2.30249	ACCCGG	-1.41916
AAACCG	-0.263078	ACCGAT	1.08211	ACCGGG	0.232489
AAACCT	1.34578	ACCTAT	4.83154	ACCTGG	0.926723
AAACGA	1.4135	ACGAAT	1.84795	ACGAGG	0.239276
AAACGC	2.02867	ACGCAT	2.18844	ACGCGG	0.161578
AAACGG	0.286778	ACGGAT	3.4405	ACGGGG	1.0666
AAACGT	3.85869	ACGTAT	2.89778	ACGTGG	0.974973
AAACTA	1.44402	ACTAAT	2.00809	ACTAGG	0.0750076
AAACTC	1.15058	ACTCAT	2.64977	ACTCGG	0.500623
AAACTG	-0.91912	ACTGAT	1.13118	ACTGGG	0.66177
AAACTT	1.74619	ACTTAT	4.41576	ACTTGG	0.965553
AAAGAA	0.737559	AGAAAT	2.74664	AGAAGG	0.755156
AAAGAC	1.98685	AGACAT	2.91852	AGACGG	0.709939
AAAGAG	0.0616802	AGAGAT	1.57258	AGAGGG	1.1491
AAAGAT	1	AGATAT	3.77466	AGATGG	0.42861
AAAGCA	1.55986	AGCAAT	2.296	AGCAGG	0.444462
AAAGCC	1.13112	AGCCAT	2.47231	AGCCGG	-0.756849
AAAGCG	-0.138259	AGCGAT	0.857856	AGCGGG	1.34
AAAGCT	0.369809	AGCTAT	2.6226	AGCTGG	0.340047
AAAGGA	1.95459	AGGAAT	1.81981	AGGAGG	-0.0340169
AAAGGC	2.51029	AGGCAT	2.02672	AGGCGG	-0.820099
AAAGGG	2.19683	AGGGAT	2.05197	AGGGGG	1.4323
AAAGGT	5.25166	AGGTAT	2.03026	AGGTGG	0.949776
AAAGTA	0.730953	AGTAAT	3.18985	AGTAGG	1.20676
AAAGTC	0.980004	AGTCAT	4.20217	AGTCGG	0.733057
AAAGTG	-0.578492	AGTGAT	0.874114	AGTGGG	2.48749
AAAGTT	1.58564	AGTTAT	3.78004	AGTTGG	0.696425
AAATAA	2.22687	ATAAAT	2.1912	ATAAGG	1.29655
AAATAC	3.16486	ATACAT	3.05585	ATACGG	-0.29391
AAATAG	0.924332	ATAGAT	2.18356	ATAGGG	1.49192
AAATAT	2.55492	ATATAT	4.12806	ATATGG	-0.0902861
AAATCA	1.29891	ATCAAT	3.58724	ATCAGG	0.0458901
AAATCC	2.01478	ATCCAT	3.71956	ATCCGG	0.349593
AAATCG	0.422865	ATCGAT	2.50721	ATCGGG	1.48796
AAATCT	2.0249	ATCTAT	4.64898	ATCTGG	0.680661
AAATGA	1.96594	ATGAAT	2.12985	ATGAGG	0.199869
AAATGC	1.94715	ATGCAT	1.48862	ATGCGG	-0.314798
AAATGG	0.221218	ATGGAT	2.61271	ATGGGG	1.84288
AAATGT	3.45336	ATGTAT	2.1907	ATGTGG	0.428521
AAATTA	1.88931	ATTAAT	3.1793	ATTAGG	0.794848
AAATTC	2.11735	ATTCAT	3.48853	ATTCGG	0.359508
AAATTG	-0.1725	ATTGAT	0.854917	ATTGGG	1.75783
AAATTT	2.03403	ATTTAT	4.51593	ATTTGG	0.775898
AACAAA	3.82652	CAAAAT	2.44409	CAAAGG	-0.268423
AACAAC	3.0986	CAACAT	2.40428	CAACGG	0.0456757
AACAAG	1.72652	CAAGAT	0.717135	CAAGGG	0.453072
AACAAT	2.97812	CAATAT	3.78195	CAATGG	0.542405
AACACA	2.83001	CACAAT	4.25549	CACAGG	-0.183631
AACACC	2.48279	CACCAT	4.04385	CACCGG	0.0656149
AACACG	0.987683	CACGAT	1.98773	CACGGG	0.299094
AACACT	2.68335	CACTAT	4.62528	CACTGG	-0.357849
AACAGA	4.05793	CAGAAT	2.83635	CAGAGG	-0.0251945
AACAGC	3.33215	CAGCAT	3.03845	CAGCGG	-0.653399
AACAGG	1.68342	CAGGAT	2.19312	CAGGGG	0.311713
AACAGT	3.49725	CAGTAT	3.17202	CAGTGG	-0.0269689
AACATA	2.68306	CATAAT	2.99655	CATAGG	0.158322
AACATC	3.08733	CATCAT	4.49142	CATCGG	0.0570738
AACATG	-0.00468162	CATGAT	1.1647	CATGGG	0.446745
AACATT	3.27081	CATTAT	5.53479	CATTGG	0.640622
AACCAA	3.20528	CCAAAT	1.49286	CCAAGG	-0.18259
AACCAC	2.37327	CCACAT	1.65169	CCACGG	-1.16915
AACCAG	0.844193	CCAGAT	1.74348	CCAGGG	-0.924148
AACCAT	2.82918	CCATAT	3.30123	CCATGG	-0.980704
AACCCA	0.985545	CCCAAT	3.28117	CCCAGG	0.368124
AACCCC	3.08567	CCCCAT	3.31979	CCCCGG	-1.38665
AACCCG	-0.613039	CCCGAT	1.90142	CCCGGG	-0.335969
AACCCT	1.83846	CCCTAT	4.66319	CCCTGG	0.178471
AACCGA	2.98768	CCGAAT	1.92853	CCGAGG	0.0186774
AACCGC	3.18582	CCGCAT	2.56789	CCGCGG	-0.305978
AACCGG	-0.783787	CCGGAT	1.86672	CCGGGG	-1.3261
AACCGT	2.81972	CCGTAT	3.86047	CCGTGG	-1.10351
AACCTA	2.64287	CCTAAT	2.12691	CCTAGG	0.0219677
AACCTC	2.24483	CCTCAT	2.5264	CCTCGG	-0.22514
AACCTG	-0.436948	CCTGAT	2.42751	CCTGGG	0.168684
AACCTT	2.89533	CCTTAT	4.21477	CCTTGG	0.529967
AACGAA	3.18714	CGAAAT	1.90382	CGAAGG	-0.287498
AACGAC	3.46596	CGACAT	2.78778	CGACGG	-1.08922
AACGAG	1.31267	CGAGAT	1.155	CGAGGG	-0.0182993
AACGAT	1.1855	CGATAT	3.33799	CGATGG	0.325754
AACGCA	3.59537	CGCAAT	2.00612	CGCAGG	-0.0128018
AACGCC	2.25169	CGCCAT	3.70199	CGCCGG	-0.326006
AACGCG	0.490108	CGCGAT	1.5699	CGCGGG	-0.292277
AACGCT	0.925245	CGCTAT	3.30157	CGCTGG	-0.531008
AACGGA	3.21761	CGGAAT	1.1718	CGGAGG	-0.402668
AACGGC	2.5448	CGGCAT	1.32257	CGGCGG	-0.131383
AACGGG	1.43849	CGGGAT	1.70584	CGGGGG	-0.194979
AACGGT	7.63946	CGGTAT	1.519	CGGTGG	0.141211
AACGTA	1.99118	CGTAAT	2.44183	CGTAGG	-0.155244
AACGTC	2.91857	CGTCAT	3.60409	CGTCGG	-0.340943
AACGTG	-0.287297	CGTGAT	1.37843	CGTGGG	1.31714
AACGTT	2.00262	CGTTAT	4.67244	CGTTGG	0.000607359
AACTAA	3.0932	CTAAAT	2.3166	CTAAGG	-0.0588327
AACTAC	4.21288	CTACAT	3.27598	CTACGG	0.186054
AACTAG	3.23237	CTAGAT	1.26365	CTAGGG	-0.14637
AACTAT	3.85167	CTATAT	4.9533	CTATGG	-0.00609711
AACTCA	2.41337	CTCAAT	4.2793	CTCAGG	0.999754
AACTCC	2.95353	CTCCAT	4.73839	CTCCGG	0.588574
AACTCG	0.541928	CTCGAT	1.58648	CTCGGG	0.0507345
AACTCT	2.76505	CTCTAT	5.15192	CTCTGG	0.84529
AACTGA	1.63815	CTGAAT	2.04661	CTGAGG	-0.918286
AACTGC	2.67442	CTGCAT	1.87399	CTGCGG	0.198677
AACTGG	-0.867267	CTGGAT	1.26446	CTGGGG	-0.342261
AACTGT	0.551396	CTGTAT	2.52184	CTGTGG	0.18366
AACTTA	2.88676	CTTAAT	2.84032	CTTAGG	0.399321
AACTTC	3.60997	CTTCAT	4.33985	CTTCGG	0.034423
AACTTG	-0.283917	CTTGAT	0.313159	CTTGGG	0.539584
AACTTT	3.29096	CTTTAT	5.33201	CTTTGG	-0.0163
AAGAAA	1.61269	GAAAAT	1.8089	GAAAGG	0.945131
AAGAAC	2.27097	GAACAT	2.15253	GAACGG	0.275243
AAGAAG	-0.265481	GAAGAT	1.41511	GAAGGG	1.08504
AAGAAT	1.63298	GAATAT	3.74622	GAATGG	0.792077
AAGACA	1.64471	GACAAT	2.79235	GACAGG	0.930131
AAGACC	1.43298	GACCAT	3.99832	GACCGG	-0.797343
AAGACG	1.09116	GACGAT	1.02464	GACGGG	0.624106
AAGACT	1.41626	GACTAT	4.51378	GACTGG	-0.345777
AAGAGA	2.10582	GAGAAT	2.15696	GAGAGG	0.0500873
AAGAGC	2.22979	GAGCAT	2.4436	GAGCGG	0.309736
AAGAGG	0.722422	GAGGAT	1.17854	GAGGGG	1.01271
AAGAGT	1.50653	GAGTAT	2.54242	GAGTGG	-0.327942
AAGATA	1.24187	GATAAT	1.86992	GATAGG	1.13148
AAGATC	1.82619	GATCAT	3.47241	GATCGG	-0.639588
AAGATG	0.497549	GATGAT	0.753077	GATGGG	1.67357
AAGATT	1.66805	GATTAT	4.06352	GATTGG	0.11324
AAGCAA	1.58199	GCAAAT	1.73047	GCAAGG	-0.461362
AAGCAC	1.24664	GCACAT	0.820402	GCACGG	-1.25747
AAGCAG	0.442936	GCAGAT	1.55515	GCAGGG	0.786241
AAGCAT	2.13595	GCATAT	2.66674	GCATGG	0.558308
AAGCCA	0.0811262	GCCAAT	1.57099	GCCAGG	-0.224353
AAGCCC	0.436379	GCCCAT	3.25436	GCCCGG	0.00459429
AAGCCG	0.826552	GCCGAT	1.25865	GCCGGG	-0.320724
AAGCCT	1.40795	GCCTAT	3.21333	GCCTGG	0.206389
AAGCGA	2.27282	GCGAAT	1.18546	GCGAGG	-0.0992737
AAGCGC	1.31028	GCGCAT	1.28764	GCGCGG	-0.424916
AAGCGG	0.713552	GCGGAT	2.70138	GCGGGG	1.08662
AAGCGT	4.781	GCGTAT	2.20612	GCGTGG	0.625381
AAGCTA	1.59455	GCTAAT	1.3991	GCTAGG	0.644195
AAGCTC	1.83381	GCTCAT	2.06485	GCTCGG	0.414289
AAGCTG	-0.494531	GCTGAT	0.752562	GCTGGG	1.47374
AAGCTT	1.39386	GCTTAT	2.93056	GCTTGG	0.354317
AAGGAA	1.52972	GGAAAT	1.99924	GGAAGG	0.536931
AAGGAC	1.40457	GGACAT	1.85554	GGACGG	-0.101442
AAGGAG	0.778207	GGAGAT	1.69986	GGAGGG	0.813287
AAGGAT	2.96469	GGATAT	2.28115	GGATGG	0.0630541
AAGGCA	1.40624	GGCAAT	1.56853	GGCAGG	0.116989
AAGGCC	0.499065	GGCCAT	2.27257	GGCCGG	-0.789883
AAGGCG	0.313016	GGCGAT	1.16488	GGCGGG	0.732616
AAGGCT	2.08126	GGCTAT	2.33231	GGCTGG	-0.413244
AAGGGA	2.04553	GGGAAT	1.82537	GGGAGG	0.727141
AAGGGC	2.68175	GGGCAT	1.41732	GGGCGG	0.211282
AAGGGG	1.7524	GGGGAT	2.08666	GGGGGG	1.43641
AAGGGT	7.50337	GGGTAT	1.42386	GGGTGG	-0.161056
AAGGTA	2.4156	GGTAAT	1.78669	GGTAGG	0.413948
AAGGTC	3.38243	GGTCAT	1.99187	GGTCGG	0.451329
AAGGTG	0.740515	GGTGAT	0.750888	GGTGGG	2.70189
AAGGTT	4.62493	GGTTAT	1.5595	GGTTGG	0.416645
AAGTAA	3.47229	GTAAAT	2.76733	GTAAGG	1.21634
AAGTAC	3.12686	GTACAT	3.34892	GTACGG	0.286585
AAGTAG	1.05672	GTAGAT	1.38323	GTAGGG	1.00865
AAGTAT	2.71236	GTATAT	4.74296	GTATGG	0.400677
AAGTCA	2.11723	GTCAAT	3.20842	GTCAGG	0.881719
AAGTCC	2.15168	GTCCAT	5.33709	GTCCGG	0.0660368
AAGTCG	0.451123	GTCGAT	2.51618	GTCGGG	1.11125
AAGTCT	2.16477	GTCTAT	5.58054	GTCTGG	0.950969
AAGTGA	1.62804	GTGAAT	1.60584	GTGAGG	-0.12614
AAGTGC	1.70712	GTGCAT	1.21504	GTGCGG	-0.574424
AAGTGG	0.927424	GTGGAT	3.64537	GTGGGG	2.8197
AAGTGT	5.08126	GTGTAT	2.06001	GTGTGG	0.441091
AAGTTA	1.84204	GTTAAT	3.10277	GTTAGG	1.38142
AAGTTC	2.43247	GTTCAT	3.77943	GTTCGG	-0.339004
AAGTTG	0.119033	GTTGAT	1.05867	GTTGGG	1.79995
AAGTTT	1.91504	GTTTAT	3.91953	GTTTGG	-0.167495
AATAAA	2.18572	TAAAAT	2.68455	TAAAGG	0.867322
AATAAC	2.78264	TAACAT	3.44764	TAACGG	0.965204
AATAAG	1.1622	TAAGAT	1.73574	TAAGGG	1.07416
AATAAT	2.72999	TAATAT	4.85104	TAATGG	0.455353
AATACA	1.67511	TACAAT	4.07984	TACAGG	1.18018
AATACC	1.42386	TACCAT	3.97628	TACCGG	0.697128
AATACG	0.300982	TACGAT	2.30583	TACGGG	1.66309
AATACT	1.69059	TACTAT	5.15204	TACTGG	-0.125162
AATAGA	2.1329	TAGAAT	3.16612	TAGAGG	0.835251
AATAGC	2.1505	TAGCAT	2.60339	TAGCGG	1.06427
AATAGG	1.14989	TAGGAT	2.27626	TAGGGG	1.33921
AATAGT	3.9043	TAGTAT	3.55036	TAGTGG	0.946225
AATATA	1.7863	TATAAT	3.45161	TATAGG	0.633548
AATATC	1.61893	TATCAT	4.61397	TATCGG	0.405517
AATATG	0.319753	TATGAT	0.990771	TATGGG	1.82384
AATATT	2.16594	TATTAT	4.76998	TATTGG	1.35845
AATCAA	2.23121	TCAAAT	2.18814	TCAAGG	-0.507156
AATCAC	2.57752	TCACAT	3.78903	TCACGG	-1.0203
AATCAG	0.640707	TCAGAT	1.50767	TCAGGG	-0.328576
AATCAT	2.70821	TCATAT	4.76315	TCATGG	0.383346
AATCCA	1.31659	TCCAAT	4.67459	TCCAGG	0.211115
AATCCC	3.24857	TCCCAT	5.02467	TCCCGG	0.679976
AATCCG	0.440901	TCCGAT	1.9548	TCCGGG	0.297541
AATCCT	1.53332	TCCTAT	5.41669	TCCTGG	0.951678
AATCGA	2.45287	TCGAAT	2.98759	TCGAGG	-0.333967
AATCGC	1.9312	TCGCAT	2.71191	TCGCGG	-0.121425
AATCGG	0.863388	TCGGAT	2.56565	TCGGGG	0.80901
AATCGT	3.05934	TCGTAT	4.09645	TCGTGG	1.26826
AATCTA	2.0481	TCTAAT	3.20267	TCTAGG	0.396827
AATCTC	1.92605	TCTCAT	4.00185	TCTCGG	1
AATCTG	-0.525237	TCTGAT	1.63268	TCTGGG	1.61649
AATCTT	1.64394	TCTTAT	4.63907	TCTTGG	0.812118
AATGAA	2.1937	TGAAAT	1.73615	TGAAGG	-0.396833
AATGAC	2.20646	TGACAT	3.0383	TGACGG	-0.514703
AATGAG	-0.624938	TGAGAT	0.743957	TGAGGG	0.984895
AATGAT	0.921015	TGATAT	3.23451	TGATGG	0.890617
AATGCA	0.419028	TGCAAT	0.669545	TGCAGG	-0.186048
AATGCC	1.50743	TGCCAT	2.4566	TGCCGG	-0.115159
AATGCG	-0.777912	TGCGAT	0.823406	TGCGGG	1.19039
AATGCT	1.24177	TGCTAT	2.28642	TGCTGG	-0.219505
AATGGA	2.96581	TGGAAT	1.95569	TGGAGG	0.00495703
AATGGC	3.08354	TGGCAT	1.68662	TGGCGG	0.63805
AATGGG	1.82094	TGGGAT	1.92763	TGGGGG	1.62793
AATGGT	4.689	TGGTAT	2.09798	TGGTGG	1.1059
AATGTA	1.37383	TGTAAT	3.21644	TGTAGG	0.232971
AATGTC	1.04162	TGTCAT	3.52809	TGTCGG	0.408432
AATGTG	-1.00567	TGTGAT	0.314348	TGTGGG	2.45049
AATGTT	1.2068	TGTTAT	4.53695	TGTTGG	0.0896211
AATTAA	3.09441	TTAAAT	2.98312	TTAAGG	1.03254
AATTAC	3.74577	TTACAT	4.07918	TTACGG	0.179629
AATTAG	1.50477	TTAGAT	2.02141	TTAGGG	1.71654
AATTAT	4.17	TTATAT	5.44266	TTATGG	0.96763
AATTCA	2.3251	TTCAAT	5.02617	TTCAGG	1.7338
AATTCC	1.68865	TTCCAT	6.50503	TTCCGG	1.00556
AATTCG	0.669577	TTCGAT	1.86689	TTCGGG	0.656951
AATTCT	2.53982	TTCTAT	6.41977	TTCTGG	0.885552
AATTGA	2.90317	TTGAAT	2.75211	TTGAGG	0.61582
AATTGC	2.69065	TTGCAT	1.95674	TTGCGG	0.332271
AATTGG	0.312655	TTGGAT	2.39586	TTGGGG	0.917782
AATTGT	2.80376	TTGTAT	3.13734	TTGTGG	0.42721
AATTTA	1.53162	TTTAAT	3.70299	TTTAGG	0.589274
AATTTC	1.67772	TTTCAT	4.47589	TTTCGG	1.22603
AATTTG	0.423519	TTTGAT	1.02488	TTTGGG	1.55354
AATTTT	2.14877	TTTTAT	4.96664	TTTTGG	-0.358415
ACAAAA	1.77169
ACAAAC	2.62992
ACAAAG	0.662535
ACAAAT	1.53857
ACAACA	0.554352
ACAACC	1.69783
ACAACG	0.23878
ACAACT	-0.422723
ACAAGA	0.851814
ACAAGC	1.61867
ACAAGG	0.329524
ACAAGT	3.45221
ACAATA	1.39184
ACAATC	2.53471
ACAATG	0.391718
ACAATT	1.09382
ACACAA	2.12622
ACACAC	3.06094
ACACAG	0.582954
ACACAT	3.45793
ACACCA	1.62309
ACACCC	1.65104
ACACCG	0.266752
ACACCT	1.4318
ACACGA	1.67083
ACACGC	2.48842
ACACGG	0.767828
ACACGT	2.97372
ACACTA	1.66577
ACACTC	2.37005
ACACTG	-0.311246
ACACTT	1.71812
ACAGAA	1.93589
ACAGAC	2.76238
ACAGAG	1.14689
ACAGAT	1.77574
ACAGCA	1.24948
ACAGCC	1.68533
ACAGCG	-0.644472
ACAGCT	-0.0282631
ACAGGA	2.38413
ACAGGC	2.98269
ACAGGG	0.341987
ACAGGT	6.46582
ACAGTA	1.6465
ACAGTC	1.13247
ACAGTG	0.962587
ACAGTT	1.70479
ACATAA	3.2468
ACATAC	3.44495
ACATAG	1.87409
ACATAT	3.84776
ACATCA	1.67264
ACATCC	3.49132
ACATCG	0.394059
ACATCT	2.69558
ACATGA	1.87462
ACATGC	2.19046
ACATGG	0.360321
ACATGT	2.8412
ACATTA	1.79161
ACATTC	3.33111
ACATTG	-0.574281
ACATTT	3.10056
ACCAAA	3.99644
ACCAAC	1.24128
ACCAAG	0.616016
ACCAAT	1.88374
ACCACA	1.20322
ACCACC	1.03755
ACCACG	0.358224
ACCACT	0.318693
ACCAGA	3.44611
ACCAGC	1.78261
ACCAGG	-0.528688
ACCAGT	1.86285
ACCATA	2.55933
ACCATC	2.18058
ACCATG	0.569994
ACCATT	2.64303
ACCCAA	2.87035
ACCCAC	3.21649
ACCCAG	0.902402
ACCCAT	2.30249
ACCCCA	2.44024
ACCCCC	0.783094
ACCCCG	0.144187
ACCCCT	1.51268
ACCCGA	3.59268
ACCCGC	3.29484
ACCCGG	-1.41916
ACCCGT	3.22901
ACCCTA	2.00355
ACCCTC	2.60929
ACCCTG	-0.531324
ACCCTT	2.0218
ACCGAA	3.57546
ACCGAC	3.37612
ACCGAG	0.985331
ACCGAT	1.08211
ACCGCA	2.57861
ACCGCC	2.97876
ACCGCG	0.282701
ACCGCT	-0.231378
ACCGGA	1.31378
ACCGGC	1.61768
ACCGGG	0.232489
ACCGGT	7.02517
ACCGTA	2.389
ACCGTC	2.28723
ACCGTG	-0.172
ACCGTT	0.639421
ACCTAA	4.26383
ACCTAC	3.98465
ACCTAG	2.53498
ACCTAT	4.83154
ACCTCA	3.04519
ACCTCC	3.45078
ACCTCG	0.511955
ACCTCT	1.94712
ACCTGA	4.336
ACCTGC	5.23369
ACCTGG	0.926723
ACCTGT	7.23861
ACCTTA	3.06609
ACCTTC	2.35065
ACCTTG	0.492518
ACCTTT	3.19338
ACGAAA	1.39354
ACGAAC	2.15126
ACGAAG	1.10082
ACGAAT	1.84795
ACGACA	1.01157
ACGACC	1.07343
ACGACG	-0.0935951
ACGACT	0.592536
ACGAGA	1.76498
ACGAGC	1.30159
ACGAGG	0.239276
ACGAGT	0.789657
ACGATA	1.63383
ACGATC	1.68635
ACGATG	1.34531
ACGATT	1.25506
ACGCAA	1.82873
ACGCAC	1.44577
ACGCAG	-0.474114
ACGCAT	2.18844
ACGCCA	0.717121
ACGCCC	1.68439
ACGCCG	0.371576
ACGCCT	1.83398
ACGCGA	1.22216
ACGCGC	0.467598
ACGCGG	0.161578
ACGCGT	3.80268
ACGCTA	0.450409
ACGCTC	1.91029
ACGCTG	-0.526671
ACGCTT	1.72871
ACGGAA	1.92823
ACGGAC	1.00531
ACGGAG	0.550643
ACGGAT	3.4405
ACGGCA	1.66132
ACGGCC	0.573323
ACGGCG	0.142173
ACGGCT	0.432463
ACGGGA	1.4588
ACGGGC	1.22086
ACGGGG	1.0666
ACGGGT	6.4474
ACGGTA	3.39323
ACGGTC	3.3715
ACGGTG	0.268798
ACGGTT	4.90733
ACGTAA	3.18014
ACGTAC	3.76754
ACGTAG	1.25356
ACGTAT	2.89778
ACGTCA	2.53938
ACGTCC	2.99077
ACGTCG	0.0782344
ACGTCT	1.55777
ACGTGA	1.02997
ACGTGC	0.574006
ACGTGG	0.974973
ACGTGT	4.52816
ACGTTA	2.04788
ACGTTC	1.91661
ACGTTG	-0.197144
ACGTTT	2.42315
ACTAAA	2.23375
ACTAAC	1.10996
ACTAAG	0.983813
ACTAAT	2.00809
ACTACA	1.48154
ACTACC	1.26894
ACTACG	0.574175
ACTACT	1.82331
ACTAGA	2.08668
ACTAGC	1.19515
ACTAGG	0.0750076
ACTAGT	3.27041
ACTATA	1.65384
ACTATC	1.86719
ACTATG	0.817181
ACTATT	2.32713
ACTCAA	1.81686
ACTCAC	2.77619
ACTCAG	0.530513
ACTCAT	2.64977
ACTCCA	1.32949
ACTCCC	1.90802
ACTCCG	0.115865
ACTCCT	1.54462
ACTCGA	1.73473
ACTCGC	3.29061
ACTCGG	0.500623
ACTCGT	3.3826
ACTCTA	1.44724
ACTCTC	1.58956
ACTCTG	-0.712393
ACTCTT	1.75998
ACTGAA	1.87611
ACTGAC	1.31109
ACTGAG	-0.284062
ACTGAT	1.13118
ACTGCA	0.882688
ACTGCC	0.72606
ACTGCG	-0.440361
ACTGCT	1.07647
ACTGGA	1.63399
ACTGGC	2.91681
ACTGGG	0.66177
ACTGGT	3.26043
ACTGTA	1.21174
ACTGTC	1.15357
ACTGTG	-0.446514
ACTGTT	0.851333
ACTTAA	3.15116
ACTTAC	4.15524
ACTTAG	1.58184
ACTTAT	4.41576
ACTTCA	1.47185
ACTTCC	2.19066
ACTTCG	0.190107
ACTTCT	2.65249
ACTTGA	2.67293
ACTTGC	2.87112
ACTTGG	0.965553
ACTTGT	2.86191
ACTTTA	2.20252
ACTTTC	1.52833
ACTTTG	0.439434
ACTTTT	2.11289
AGAAAA	2.91746
AGAAAC	2.17483
AGAAAG	1.63856
AGAAAT	2.74664
AGAACA	2.15015
AGAACC	1.51649
AGAACG	0.107466
AGAACT	1.42386
AGAAGA	2.19882
AGAAGC	1.99731
AGAAGG	0.755156
AGAAGT	3.91199
AGAATA	2.54998
AGAATC	2.56
AGAATG	-0.00354878
AGAATT	2.20792
AGACAA	3.28287
AGACAC	3.07341
AGACAG	1.12073
AGACAT	2.91852
AGACCA	1.43438
AGACCC	0.814834
AGACCG	0.915549
AGACCT	1.77721
AGACGA	2.34157
AGACGC	2.45622
AGACGG	0.709939
AGACGT	3.46431
AGACTA	1.43239
AGACTC	2.01434
AGACTG	-0.180699
AGACTT	1.9416
AGAGAA	2.14475
AGAGAC	2.63466
AGAGAG	0.3843
AGAGAT	1.57258
AGAGCA	0.956522
AGAGCC	1.8036
AGAGCG	-0.301155
AGAGCT	1.10411
AGAGGA	1.60941
AGAGGC	2.19843
AGAGGG	1.1491
AGAGGT	7.41219
AGAGTA	0.985341
AGAGTC	1.0331
AGAGTG	0.253503
AGAGTT	1.79047
AGATAA	2.86239
AGATAC	3.49555
AGATAG	1.22494
AGATAT	3.77466
AGATCA	1.22274
AGATCC	1.79072
AGATCG	0.733578
AGATCT	2.85292
AGATGA	1.82029
AGATGC	2.68479
AGATGG	0.42861
AGATGT	2.5123
AGATTA	2.6312
AGATTC	2.10384
AGATTG	-0.0636617
AGATTT	2.93896
AGCAAA	3.09197
AGCAAC	2.19606
AGCAAG	1.14756
AGCAAT	2.296
AGCACA	1.54511
AGCACC	1.0837
AGCACG	-0.374364
AGCACT	0.366485
AGCAGA	3.39681
AGCAGC	2.18709
AGCAGG	0.444462
AGCAGT	2.94819
AGCATA	1.56553
AGCATC	2.08988
AGCATG	-0.211083
AGCATT	2.54283
AGCCAA	2.51807
AGCCAC	2.80288
AGCCAG	-0.430368
AGCCAT	2.47231
AGCCCA	0.553501
AGCCCC	2.02341
AGCCCG	-0.395049
AGCCCT	1.14459
AGCCGA	1.98311
AGCCGC	2.43557
AGCCGG	-0.756849
AGCCGT	1.88322
AGCCTA	1.57147
AGCCTC	2.26751
AGCCTG	-1.17503
AGCCTT	2.21785
AGCGAA	2.51648
AGCGAC	2.23014
AGCGAG	0.276716
AGCGAT	0.857856
AGCGCA	1.69107
AGCGCC	2.09654
AGCGCG	0.0979735
AGCGCT	0.539822
AGCGGA	0.470656
AGCGGC	2.11733
AGCGGG	1.34
AGCGGT	6.08993
AGCGTA	1.10866
AGCGTC	1.32753
AGCGTG	-0.523474
AGCGTT	1.53647
AGCTAA	2.90295
AGCTAC	3.31209
AGCTAG	1.53632
AGCTAT	2.6226
AGCTCA	2.53589
AGCTCC	1.89042
AGCTCG	0.951657
AGCTCT	2.53276
AGCTGA	1.24045
AGCTGC	1.51303
AGCTGG	0.340047
AGCTGT	1.99991
AGCTTA	3.02648
AGCTTC	3.09431
AGCTTG	-0.175953
AGCTTT	2.36819
AGGAAA	1.21594
AGGAAC	1.73669
AGGAAG	0.0180909
AGGAAT	1.81981
AGGACA	0.896736
AGGACC	1.19745
AGGACG	0.28953
AGGACT	0.70378
AGGAGA	1.02076
AGGAGC	1.45737
AGGAGG	-0.0340169
AGGAGT	1.28353
AGGATA	1.44894
AGGATC	1.20433
AGGATG	-0.699628
AGGATT	1.74326
AGGCAA	1.02355
AGGCAC	0.527599
AGGCAG	0.744278
AGGCAT	2.02672
AGGCCA	0.483009
AGGCCC	1.33911
AGGCCG	-0.537135
AGGCCT	1.04603
AGGCGA	1.23507
AGGCGC	0.69885
AGGCGG	-0.820099
AGGCGT	5.32367
AGGCTA	0.887669
AGGCTC	1.02072
AGGCTG	-1.09688
AGGCTT	1.00654
AGGGAA	1.79822
AGGGAC	1.15607
AGGGAG	0.906601
AGGGAT	2.05197
AGGGCA	1.7973
AGGGCC	1.24695
AGGGCG	0.0656292
AGGGCT	1.66202
AGGGGA	1.88522
AGGGGC	2.19903
AGGGGG	1.4323
AGGGGT	5.71233
AGGGTA	2.48043
AGGGTC	1.8838
AGGGTG	0.260106
AGGGTT	3.25589
AGGTAA	1.80641
AGGTAC	0.902379
AGGTAG	0.428279
AGGTAT	2.03026
AGGTCA	1.74216
AGGTCC	0.103508
AGGTCG	1.32724
AGGTCT	1.51966
AGGTGA	0.636063
AGGTGC	0.197197
AGGTGG	0.949776
AGGTGT	5.06492
AGGTTA	1.59552
AGGTTC	0.868435
AGGTTG	-0.878167
AGGTTT	1.48182
AGTAAA	2.72427
AGTAAC	3.47862
AGTAAG	1.72981
AGTAAT	3.18985
AGTACA	2.13881
AGTACC	1.83314
AGTACG	0.481589
AGTACT	2.48911
AGTAGA	3.11962
AGTAGC	3.12218
AGTAGG	1.20676
AGTAGT	3.5614
AGTATA	2.80644
AGTATC	3.52299
AGTATG	0.770908
AGTATT	2.93085
AGTCAA	3.17716
AGTCAC	5.0093
AGTCAG	2.20841
AGTCAT	4.20217
AGTCCA	2.04936
AGTCCC	1.48396
AGTCCG	0.292194
AGTCCT	2.27121
AGTCGA	2.79999
AGTCGC	2.35008
AGTCGG	0.733057
AGTCGT	4.28525
AGTCTA	2.3851
AGTCTC	2.38845
AGTCTG	-0.218097
AGTCTT	3.40138
AGTGAA	1.54669
AGTGAC	1.73254
AGTGAG	0.239405
AGTGAT	0.874114
AGTGCA	1.39279
AGTGCC	1.59629
AGTGCG	-0.355935
AGTGCT	0.890544
AGTGGA	3.04291
AGTGGC	3.77771
AGTGGG	2.48749
AGTGGT	3.74746
AGTGTA	1.87042
AGTGTC	0.931601
AGTGTG	0.414096
AGTGTT	2.1756
AGTTAA	5.42032
AGTTAC	5.14796
AGTTAG	2.54579
AGTTAT	3.78004
AGTTCA	2.21319
AGTTCC	2.98236
AGTTCG	0.771425
AGTTCT	2.26216
AGTTGA	1.89424
AGTTGC	2.41462
AGTTGG	0.696425
AGTTGT	4.19128
AGTTTA	2.94377
AGTTTC	3.0928
AGTTTG	0.665644
AGTTTT	2.85968
ATAAAA	1.72395
ATAAAC	2.48012
ATAAAG	0.232287
ATAAAT	2.1912
ATAACA	1.01782
ATAACC	1.34932
ATAACG	0.0196208
ATAACT	1.06573
ATAAGA	1.95877
ATAAGC	2.12391
ATAAGG	1.29655
ATAAGT	3.41373
ATAATA	1.89895
ATAATC	1.64016
ATAATG	0.205002
ATAATT	2.29963
ATACAA	2.16765
ATACAC	3.13963
ATACAG	0.494464
ATACAT	3.05585
ATACCA	0.756071
ATACCC	0.720429
ATACCG	0.4263
ATACCT	1.94474
ATACGA	2.17237
ATACGC	2.54289
ATACGG	-0.29391
ATACGT	3.04567
ATACTA	1.94157
ATACTC	1.8729
ATACTG	-0.483602
ATACTT	2.37575
ATAGAA	2.67803
ATAGAC	3.15159
ATAGAG	0.592503
ATAGAT	2.18356
ATAGCA	2.15169
ATAGCC	1.41517
ATAGCG	0.581972
ATAGCT	1.73468
ATAGGA	2.53731
ATAGGC	3.3605
ATAGGG	1.49192
ATAGGT	6.03933
ATAGTA	2.14101
ATAGTC	2.14473
ATAGTG	0.194848
ATAGTT	1.9324
ATATAA	2.97949
ATATAC	3.98227
ATATAG	2.10858
ATATAT	4.12806
ATATCA	1.8707
ATATCC	2.29093
ATATCG	1.25738
ATATCT	3.29417
ATATGA	2.80991
ATATGC	2.5547
ATATGG	-0.0902861
ATATGT	3.3857
ATATTA	2.72422
ATATTC	2.28023
ATATTG	0.281626
ATATTT	2.88133
ATCAAA	4.7856
ATCAAC	3.50171
ATCAAG	1.86351
ATCAAT	3.58724
ATCACA	3.40852
ATCACC	2.95149
ATCACG	1.56142
ATCACT	2.80834
ATCAGA	4.44264
ATCAGC	3.02996
ATCAGG	0.0458901
ATCAGT	3.04737
ATCATA	4.10508
ATCATC	4.17144
ATCATG	1.35275
ATCATT	4.52848
ATCCAA	3.31824
ATCCAC	4.60007
ATCCAG	1.89313
ATCCAT	3.71956
ATCCCA	2.34354
ATCCCC	2.87979
ATCCCG	1.11204
ATCCCT	3.1951
ATCCGA	4.44054
ATCCGC	3.15351
ATCCGG	0.349593
ATCCGT	3.30494
ATCCTA	3.19226
ATCCTC	2.99695
ATCCTG	-0.401317
ATCCTT	4.19606
ATCGAA	4.74287
ATCGAC	4.09349
ATCGAG	1.37815
ATCGAT	2.50721
ATCGCA	4.44076
ATCGCC	3.92828
ATCGCG	1.07407
ATCGCT	2.12358
ATCGGA	1.19238
ATCGGC	3.67501
ATCGGG	1.48796
ATCGGT	6.14608
ATCGTA	3.02229
ATCGTC	2.49018
ATCGTG	0.416508
ATCGTT	2.24249
ATCTAA	4.74729
ATCTAC	5.13712
ATCTAG	2.45879
ATCTAT	4.64898
ATCTCA	4.10015
ATCTCC	3.81307
ATCTCG	2.39689
ATCTCT	4.23423
ATCTGA	4.13479
ATCTGC	2.564
ATCTGG	0.680661
ATCTGT	2.14297
ATCTTA	3.47135
ATCTTC	3.85824
ATCTTG	1.10765
ATCTTT	3.97489
ATGAAA	2.47963
ATGAAC	2.01036
ATGAAG	1.031
ATGAAT	2.12985
ATGACA	2.28004
ATGACC	1.4903
ATGACG	-0.379517
ATGACT	0.716917
ATGAGA	0.459791
ATGAGC	0.797446
ATGAGG	0.199869
ATGAGT	-0.0554328
ATGATA	0.656914
ATGATC	1.76722
ATGATG	0.0174884
ATGATT	1.60118
ATGCAA	1.17096
ATGCAC	0.852572
ATGCAG	0.86205
ATGCAT	1.48862
ATGCCA	1.5877
ATGCCC	1.02379
ATGCCG	-0.00304927
ATGCCT	1.2986
ATGCGA	1.64679
ATGCGC	0.57998
ATGCGG	-0.314798
ATGCGT	4.60086
ATGCTA	1.01333
ATGCTC	1.25419
ATGCTG	-0.433608
ATGCTT	0.681929
ATGGAA	0.843047
ATGGAC	1.19544
ATGGAG	1.8806
ATGGAT	2.61271
ATGGCA	2.19583
ATGGCC	1.06798
ATGGCG	0.301238
ATGGCT	2.92514
ATGGGA	2.17304
ATGGGC	1.40847
ATGGGG	1.84288
ATGGGT	5.84876
ATGGTA	3.49347
ATGGTC	4.06726
ATGGTG	1.02606
ATGGTT	5.22164
ATGTAA	3.12854
ATGTAC	3.14439
ATGTAG	1.28133
ATGTAT	2.1907
ATGTCA	1.86149
ATGTCC	2.29003
ATGTCG	0.722732
ATGTCT	2.06296
ATGTGA	0.631173
ATGTGC	0.727496
ATGTGG	0.428521
ATGTGT	6.26869
ATGTTA	1.70639
ATGTTC	1.29395
ATGTTG	-0.327639
ATGTTT	1.65177
ATTAAA	3.03863
ATTAAC	2.8837
ATTAAG	1.32551
ATTAAT	3.1793
ATTACA	1.97942
ATTACC	1.46027
ATTACG	0.311529
ATTACT	2.35434
ATTAGA	3.18776
ATTAGC	2.17512
ATTAGG	0.794848
ATTAGT	3.67006
ATTATA	2.19016
ATTATC	2.11811
ATTATG	1.34291
ATTATT	2.45649
ATTCAA	3.25018
ATTCAC	3.7888
ATTCAG	0.901356
ATTCAT	3.48853
ATTCCA	1.66994
ATTCCC	2.08939
ATTCCG	0.749705
ATTCCT	2.37735
ATTCGA	2.78144
ATTCGC	2.94147
ATTCGG	0.359508
ATTCGT	2.6309
ATTCTA	2.33186
ATTCTC	2.35766
ATTCTG	-0.38592
ATTCTT	2.59857
ATTGAA	2.21571
ATTGAC	2.62367
ATTGAG	0.521273
ATTGAT	0.854917
ATTGCA	1.26066
ATTGCC	1.9825
ATTGCG	-0.462221
ATTGCT	0.344695
ATTGGA	3.55954
ATTGGC	3.23699
ATTGGG	1.75783
ATTGGT	2.50473
ATTGTA	1.4374
ATTGTC	1.48202
ATTGTG	-0.504512
ATTGTT	1.38386
ATTTAA	3.95695
ATTTAC	4.33769
ATTTAG	2.53313
ATTTAT	4.51593
ATTTCA	2.23219
ATTTCC	1.94361
ATTTCG	0.836539
ATTTCT	3.06649
ATTTGA	3.56661
ATTTGC	3.07337
ATTTGG	0.775898
ATTTGT	2.76887
ATTTTA	2.51576
ATTTTC	2.46883
ATTTTG	0.428194
ATTTTT	2.47641
CAAAAA	0.476793
CAAAAC	1.30462
CAAAAG	0.00226713
CAAAAT	2.44409
CAAACA	1.29409
CAAACC	1.63576
CAAACG	0.0830928
CAAACT	1.07408
CAAAGA	1.82387
CAAAGC	0.331469
CAAAGG	-0.268423
CAAAGT	1.73011
CAAATA	1.74448
CAAATC	1.25965
CAAATG	0.0177873
CAAATT	1.91029
CAACAA	1.62242
CAACAC	1.67849
CAACAG	0.379667
CAACAT	2.40428
CAACCA	0.89874
CAACCC	0.869708
CAACCG	-0.215164
CAACCT	1.15866
CAACGA	1.35043
CAACGC	1.36681
CAACGG	0.0456757
CAACGT	3.27025
CAACTA	0.650587
CAACTC	1.35947
CAACTG	-2.33252
CAACTT	0.988542
CAAGAA	1.31192
CAAGAC	1.34565
CAAGAG	0.165432
CAAGAT	0.717135
CAAGCA	0.6016
CAAGCC	1.09025
CAAGCG	0.111091
CAAGCT	1.18546
CAAGGA	1.14552
CAAGGC	1.84137
CAAGGG	0.453072
CAAGGT	6.54543
CAAGTA	1.50282
CAAGTC	0.753581
CAAGTG	-1.09945
CAAGTT	0.977392
CAATAA	2.9465
CAATAC	3.51698
CAATAG	1.532
CAATAT	3.78195
CAATCA	1.30478
CAATCC	2.48542
CAATCG	0.187931
CAATCT	1.80564
CAATGA	2.05727
CAATGC	1.86561
CAATGG	0.542405
CAATGT	2.82958
CAATTA	2.29945
CAATTC	2.09466
CAATTG	-0.552812
CAATTT	2.21448
CACAAA	4.06092
CACAAC	3.60551
CACAAG	1.20797
CACAAT	4.25549
CACACA	3.10341
CACACC	3.12095
CACACG	-0.0689331
CACACT	2.64703
CACAGA	3.37978
CACAGC	3.49132
CACAGG	-0.183631
CACAGT	2.01897
CACATA	3.50938
CACATC	3.03902
CACATG	1.00531
CACATT	4.2721
CACCAA	2.97983
CACCAC	2.74719
CACCAG	1.88151
CACCAT	4.04385
CACCCA	0.951158
CACCCC	1.46589
CACCCG	0.605177
CACCCT	1.90311
CACCGA	3.24528
CACCGC	2.70789
CACCGG	0.0656149
CACCGT	2.44541
CACCTA	2.15094
CACCTC	2.96549
CACCTG	-0.689106
CACCTT	3.49504
CACGAA	4.85292
CACGAC	3.63058
CACGAG	1.63689
CACGAT	1.98773
CACGCA	2.2235
CACGCC	3.73456
CACGCG	0.409927
CACGCT	1.81928
CACGGA	1.18537
CACGGC	3.06785
CACGGG	0.299094
CACGGT	6.89299
CACGTA	2.00608
CACGTC	2.64712
CACGTG	-0.794795
CACGTT	1.5833
CACTAA	5.75455
CACTAC	5.02668
CACTAG	2.75271
CACTAT	4.62528
CACTCA	3.79098
CACTCC	3.75677
CACTCG	1.51071
CACTCT	3.983
CACTGA	3.25072
CACTGC	3.5974
CACTGG	-0.357849
CACTGT	1.19688
CACTTA	3.35582
CACTTC	3.09093
CACTTG	0.494691
CACTTT	4.01294
CAGAAA	3.69663
CAGAAC	3.01666
CAGAAG	2.22801
CAGAAT	2.83635
CAGACA	2.23759
CAGACC	2.19978
CAGACG	-0.47589
CAGACT	1.49395
CAGAGA	1.02083
CAGAGC	1.33438
CAGAGG	-0.0251945
CAGAGT	1.80426
CAGATA	0.882062
CAGATC	2.21092
CAGATG	-0.564623
CAGATT	2.06807
CAGCAA	2.60042
CAGCAC	1.57456
CAGCAG	-0.245578
CAGCAT	3.03845
CAGCCA	0.79097
CAGCCC	1.29326
CAGCCG	-0.413268
CAGCCT	1.12086
CAGCGA	1.3334
CAGCGC	1.30429
CAGCGG	-0.653399
CAGCGT	4.09356
CAGCTA	1.39373
CAGCTC	1.27677
CAGCTG	-0.196187
CAGCTT	1.2779
CAGGAA	1.52343
CAGGAC	2.21321
CAGGAG	-0.301426
CAGGAT	2.19312
CAGGCA	0.888959
CAGGCC	1.33856
CAGGCG	-0.338586
CAGGCT	0.924812
CAGGGA	1.36002
CAGGGC	0.533424
CAGGGG	0.311713
CAGGGT	7.53672
CAGGTA	1.89979
CAGGTC	2.17755
CAGGTG	-0.0135601
CAGGTT	2.94163
CAGTAA	4.45169
CAGTAC	4.24678
CAGTAG	2.04482
CAGTAT	3.17202
CAGTCA	0.658763
CAGTCC	2.27037
CAGTCG	0.598337
CAGTCT	1.86534
CAGTGA	1.73223
CAGTGC	1.42386
CAGTGG	-0.0269689
CAGTGT	5.75815
CAGTTA	2.33594
CAGTTC	2.41075
CAGTTG	-0.455633
CAGTTT	2.50498
CATAAA	2.58746
CATAAC	3.27011
CATAAG	1.40993
CATAAT	2.99655
CATACA	2.02374
CATACC	1.41727
CATACG	1.12919
CATACT	1.97043
CATAGA	3.05559
CATAGC	2.43722
CATAGG	0.158322
CATAGT	2.36225
CATATA	2.36896
CATATC	2.01993
CATATG	0.595918
CATATT	2.66475
CATCAA	3.11762
CATCAC	4.0539
CATCAG	1.04704
CATCAT	4.49142
CATCCA	1.22948
CATCCC	2.86635
CATCCG	-0.357634
CATCCT	2.20329
CATCGA	3.69122
CATCGC	3.51023
CATCGG	0.0570738
CATCGT	2.81453
CATCTA	1.55922
CATCTC	1.8249
CATCTG	-0.141934
CATCTT	1.85007
CATGAA	2.41009
CATGAC	3.03261
CATGAG	-0.0713932
CATGAT	1.1647
CATGCA	1.12229
CATGCC	0.894643
CATGCG	0.170283
CATGCT	0.539866
CATGGA	2.10013
CATGGC	2.77297
CATGGG	0.446745
CATGGT	2.51009
CATGTA	1.6573
CATGTC	1.38232
CATGTG	-0.332053
CATGTT	0.808397
CATTAA	4.02509
CATTAC	4.46159
CATTAG	1.84062
CATTAT	5.53479
CATTCA	2.07579
CATTCC	1.87519
CATTCG	0.0447482
CATTCT	3.12609
CATTGA	2.92556
CATTGC	3.54322
CATTGG	0.640622
CATTGT	2.38867
CATTTA	2.76347
CATTTC	1.68735
CATTTG	0.381175
CATTTT	2.47221
CCAAAA	0.672333
CCAAAC	1.04932
CCAAAG	-1.20847
CCAAAT	1.49286
CCAACA	-0.845944
CCAACC	0.759134
CCAACG	-1.42151
CCAACT	2.93626
CCAAGA	0.109562
CCAAGC	1.39864
CCAAGG	-0.18259
CCAAGT	0.63068
CCAATA	0.108531
CCAATC	0.253069
CCAATG	-0.746676
CCAATT	0.283046
CCACAA	1.30711
CCACAC	1.99068
CCACAG	-1.02652
CCACAT	1.65169
CCACCA	-0.171371
CCACCC	0.913836
CCACCG	-0.311721
CCACCT	-0.292288
CCACGA	1.48667
CCACGC	2.14246
CCACGG	-1.16915
CCACGT	0.448663
CCACTA	0.48388
CCACTC	1.54721
CCACTG	-2.97572
CCACTT	0.444388
CCAGAA	0.48229
CCAGAC	1.31237
CCAGAG	-0.863396
CCAGAT	1.74348
CCAGCA	0.133952
CCAGCC	0.620977
CCAGCG	-0.952628
CCAGCT	-0.438588
CCAGGA	-0.845877
CCAGGC	1.25371
CCAGGG	-0.924148
CCAGGT	5.4974
CCAGTA	0.734489
CCAGTC	0.779146
CCAGTG	-1.06244
CCAGTT	1.09884
CCATAA	2.41158
CCATAC	3.01384
CCATAG	0.380171
CCATAT	3.30123
CCATCA	1.0171
CCATCC	2.15235
CCATCG	-0.227888
CCATCT	0.740361
CCATGA	2.34258
CCATGC	1.31242
CCATGG	-0.980704
CCATGT	1.59689
CCATTA	1.87279
CCATTC	2.27427
CCATTG	0.272032
CCATTT	2.75153
CCCAAA	3.35416
CCCAAC	2.36009
CCCAAG	1.75685
CCCAAT	3.28117
CCCACA	2.20999
CCCACC	2.05373
CCCACG	0.242189
CCCACT	1.17166
CCCAGA	3.45521
CCCAGC	1.7193
CCCAGG	0.368124
CCCAGT	1.43323
CCCATA	2.60554
CCCATC	3.33192
CCCATG	0.290078
CCCATT	2.57307
CCCCAA	3.42815
CCCCAC	3.09415
CCCCAG	0.646244
CCCCAT	3.31979
CCCCCA	2.9387
CCCCCC	1.89805
CCCCCG	-0.100719
CCCCCT	1.04222
CCCCGA	3.84182
CCCCGC	2.21633
CCCCGG	-1.38665
CCCCGT	1.60256
CCCCTA	1.8835
CCCCTC	1.93078
CCCCTG	-0.546747
CCCCTT	2.58203
CCCGAA	3.05389
CCCGAC	4.05195
CCCGAG	1.06639
CCCGAT	1.90142
CCCGCA	2.56147
CCCGCC	2.84664
CCCGCG	-0.083513
CCCGCT	0.541117
CCCGGA	1.1884
CCCGGC	1.73635
CCCGGG	-0.335969
CCCGGT	5.93734
CCCGTA	2.31067
CCCGTC	2.22651
CCCGTG	-0.935511
CCCGTT	1.85536
CCCTAA	3.3837
CCCTAC	3.45125
CCCTAG	2.14673
CCCTAT	4.66319
CCCTCA	3.36799
CCCTCC	2.72046
CCCTCG	1.31798
CCCTCT	2.659
CCCTGA	2.22284
CCCTGC	3.53004
CCCTGG	0.178471
CCCTGT	3.92357
CCCTTA	2.6222
CCCTTC	2.83989
CCCTTG	-0.367554
CCCTTT	2.97746
CCGAAA	1.52299
CCGAAC	1.85309
CCGAAG	0.893014
CCGAAT	1.92853
CCGACA	-0.924714
CCGACC	1.29919
CCGACG	-0.993624
CCGACT	-1.73967
CCGAGA	0.641263
CCGAGC	1.11902
CCGAGG	0.0186774
CCGAGT	1.03976
CCGATA	0.0326018
CCGATC	1.47339
CCGATG	-1.4714
CCGATT	0.240842
CCGCAA	1.72166
CCGCAC	1.90709
CCGCAG	-0.117304
CCGCAT	2.56789
CCGCCA	0.45784
CCGCCC	1.97401
CCGCCG	0.459534
CCGCCT	0.30528
CCGCGA	1.53024
CCGCGC	0.838301
CCGCGG	-0.305978
CCGCGT	3.00536
CCGCTA	1.17792
CCGCTC	1.32987
CCGCTG	-0.843378
CCGCTT	0.237491
CCGGAA	0.376766
CCGGAC	1.10557
CCGGAG	-0.690434
CCGGAT	1.86672
CCGGCA	0.342965
CCGGCC	0.240562
CCGGCG	-0.539471
CCGGCT	-0.321661
CCGGGA	1.30085
CCGGGC	-0.0903557
CCGGGG	-1.3261
CCGGGT	5.74599
CCGGTA	1.73463
CCGGTC	2.68016
CCGGTG	-0.669852
CCGGTT	1.62958
CCGTAA	2.56076
CCGTAC	3.84129
CCGTAG	0.890986
CCGTAT	3.86047
CCGTCA	1.90083
CCGTCC	2.65223
CCGTCG	0.841249
CCGTCT	1.17528
CCGTGA	1.67432
CCGTGC	0.528518
CCGTGG	-1.10351
CCGTGT	4.45099
CCGTTA	1.80578
CCGTTC	2.14417
CCGTTG	-0.753571
CCGTTT	2.28953
CCTAAA	2.34756
CCTAAC	1.57097
CCTAAG	0.23865
CCTAAT	2.12691
CCTACA	2.08045
CCTACC	0.697981
CCTACG	-0.304765
CCTACT	-0.555091
CCTAGA	2.88801
CCTAGC	1.49032
CCTAGG	0.0219677
CCTAGT	1.68721
CCTATA	2.13747
CCTATC	2.50375
CCTATG	0.348765
CCTATT	2.03723
CCTCAA	1.74514
CCTCAC	2.68194
CCTCAG	1.18471
CCTCAT	2.5264
CCTCCA	0.941602
CCTCCC	0.93652
CCTCCG	-0.172212
CCTCCT	1.34972
CCTCGA	2.31907
CCTCGC	1.80768
CCTCGG	-0.22514
CCTCGT	2.57582
CCTCTA	0.836463
CCTCTC	1.63324
CCTCTG	-0.0184726
CCTCTT	1.44464
CCTGAA	1.68739
CCTGAC	1.65712
CCTGAG	0.0449577
CCTGAT	2.42751
CCTGCA	0.99035
CCTGCC	1.85296
CCTGCG	-0.217956
CCTGCT	-0.280606
CCTGGA	2.16092
CCTGGC	1.39109
CCTGGG	0.168684
CCTGGT	4.22279
CCTGTA	2.13127
CCTGTC	2.89201
CCTGTG	0.942393
CCTGTT	3.08558
CCTTAA	2.9181
CCTTAC	4.94286
CCTTAG	1.67511
CCTTAT	4.21477
CCTTCA	1.22938
CCTTCC	0.599978
CCTTCG	0.467219
CCTTCT	0.999201
CCTTGA	2.72853
CCTTGC	2.82445
CCTTGG	0.529967
CCTTGT	2.05976
CCTTTA	1.27116
CCTTTC	2.20188
CCTTTG	-0.413
CCTTTT	2.08381
CGAAAA	2.15813
CGAAAC	3.65767
CGAAAG	0.267967
CGAAAT	1.90382
CGAACA	0.620333
CGAACC	1.2814
CGAACG	-0.189726
CGAACT	0.293829
CGAAGA	1.66435
CGAAGC	1.86512
CGAAGG	-0.287498
CGAAGT	2.53551
CGAATA	1.70341
CGAATC	1.63918
CGAATG	-0.281053
CGAATT	1.73345
CGACAA	3.11678
CGACAC	2.73753
CGACAG	0.21277
CGACAT	2.78778
CGACCA	0.954608
CGACCC	0.0859086
CGACCG	-0.587189
CGACCT	1.59262
CGACGA	2.39474
CGACGC	1.3539
CGACGG	-1.08922
CGACGT	3.02665
CGACTA	0.884762
CGACTC	1.1254
CGACTG	-1.57708
CGACTT	1.41623
CGAGAA	1.22699
CGAGAC	1.88212
CGAGAG	-0.580074
CGAGAT	1.155
CGAGCA	0.307804
CGAGCC	0.591048
CGAGCG	-0.503777
CGAGCT	-0.706793
CGAGGA	1.39444
CGAGGC	0.673288
CGAGGG	-0.0182993
CGAGGT	4.71009
CGAGTA	-0.138761
CGAGTC	0.23817
CGAGTG	-0.834128
CGAGTT	0.859464
CGATAA	2.81625
CGATAC	3.31114
CGATAG	1.52505
CGATAT	3.33799
CGATCA	0.9686
CGATCC	2.38741
CGATCG	-0.603658
CGATCT	1.62094
CGATGA	2.85194
CGATGC	1.42386
CGATGG	0.325754
CGATGT	1.35756
CGATTA	2.00678
CGATTC	2.63249
CGATTG	-0.644966
CGATTT	2.84222
CGCAAA	3.17166
CGCAAC	1.96959
CGCAAG	0.0700594
CGCAAT	2.00612
CGCACA	1.65212
CGCACC	2.06824
CGCACG	-0.781453
CGCACT	1.39664
CGCAGA	2.46853
CGCAGC	1.96038
CGCAGG	-0.0128018
CGCAGT	2.47451
CGCATA	2.13315
CGCATC	2.21508
CGCATG	-0.63889
CGCATT	2.30553
CGCCAA	2.61976
CGCCAC	3.60936
CGCCAG	1.3742
CGCCAT	3.70199
CGCCCA	1.45932
CGCCCC	2.31813
CGCCCG	0.375159
CGCCCT	1.96477
CGCCGA	3.16869
CGCCGC	3.46782
CGCCGG	-0.326006
CGCCGT	1.82092
CGCCTA	2.38118
CGCCTC	1.789
CGCCTG	-0.766732
CGCCTT	1.915
CGCGAA	2.564
CGCGAC	2.21855
CGCGAG	-0.0781831
CGCGAT	1.5699
CGCGCA	2.66953
CGCGCC	2.44039
CGCGCG	0.891969
CGCGCT	0.93799
CGCGGA	1.59375
CGCGGC	1.32552
CGCGGG	-0.292277
CGCGGT	4.9431
CGCGTA	1.09088
CGCGTC	2.03859
CGCGTG	-0.384457
CGCGTT	1.6391
CGCTAA	3.12988
CGCTAC	2.92333
CGCTAG	1.72415
CGCTAT	3.30157
CGCTCA	2.35272
CGCTCC	3.00732
CGCTCG	0.0136588
CGCTCT	1.69284
CGCTGA	1.31559
CGCTGC	2.39058
CGCTGG	-0.531008
CGCTGT	1.05822
CGCTTA	2.06887
CGCTTC	2.0592
CGCTTG	0.0095873
CGCTTT	2.38452
CGGAAA	1.27651
CGGAAC	1.16691
CGGAAG	0.468753
CGGAAT	1.1718
CGGACA	0.393334
CGGACC	0.424533
CGGACG	-0.0713382
CGGACT	0.0412557
CGGAGA	0.35246
CGGAGC	-0.269281
CGGAGG	-0.402668
CGGAGT	1.1016
CGGATA	1.03258
CGGATC	1.12121
CGGATG	-0.840661
CGGATT	1.63057
CGGCAA	1.18383
CGGCAC	0.163305
CGGCAG	-0.61577
CGGCAT	1.32257
CGGCCA	-0.232494
CGGCCC	1.32674
CGGCCG	-0.138518
CGGCCT	0.526815
CGGCGA	0.942839
CGGCGC	0.899914
CGGCGG	-0.131383
CGGCGT	4.44275
CGGCTA	1.15073
CGGCTC	-0.139444
CGGCTG	-0.871128
CGGCTT	0.849427
CGGGAA	1.52711
CGGGAC	1.21533
CGGGAG	-0.907356
CGGGAT	1.70584
CGGGCA	0.434875
CGGGCC	-0.183844
CGGGCG	-0.997572
CGGGCT	0.159721
CGGGGA	1.51578
CGGGGC	-0.753653
CGGGGG	-0.194979
CGGGGT	5.79665
CGGGTA	1.5482
CGGGTC	2.26096
CGGGTG	-0.494376
CGGGTT	2.6186
CGGTAA	0.420198
CGGTAC	2.37842
CGGTAG	0.284541
CGGTAT	1.519
CGGTCA	1.12104
CGGTCC	0.82885
CGGTCG	-0.365286
CGGTCT	1.24364
CGGTGA	0.685033
CGGTGC	0.603737
CGGTGG	0.141211
CGGTGT	5.2278
CGGTTA	0.62537
CGGTTC	1.34126
CGGTTG	-0.74684
CGGTTT	1.32
CGTAAA	1.87025
CGTAAC	3.28872
CGTAAG	1.4841
CGTAAT	2.44183
CGTACA	1.46655
CGTACC	0.979472
CGTACG	-0.129788
CGTACT	1.27251
CGTAGA	3.07602
CGTAGC	2.4368
CGTAGG	-0.155244
CGTAGT	1.7328
CGTATA	2.62783
CGTATC	2.5849
CGTATG	0.162908
CGTATT	3.35035
CGTCAA	2.77658
CGTCAC	4.87557
CGTCAG	1.53787
CGTCAT	3.60409
CGTCCA	1.77369
CGTCCC	1.59967
CGTCCG	0.318785
CGTCCT	1.93781
CGTCGA	3.31724
CGTCGC	3.09349
CGTCGG	-0.340943
CGTCGT	2.62647
CGTCTA	2.20885
CGTCTC	3.07048
CGTCTG	-0.609417
CGTCTT	2.98551
CGTGAA	2.33626
CGTGAC	1.65169
CGTGAG	0.559032
CGTGAT	1.37843
CGTGCA	0.9209
CGTGCC	0.973663
CGTGCG	-0.584714
CGTGCT	0.0671425
CGTGGA	1.7023
CGTGGC	3.12255
CGTGGG	1.31714
CGTGGT	1.42386
CGTGTA	1.36721
CGTGTC	1.00083
CGTGTG	-0.65466
CGTGTT	1.21313
CGTTAA	3.89465
CGTTAC	3.90598
CGTTAG	2.01237
CGTTAT	4.67244
CGTTCA	1.38569
CGTTCC	2.08933
CGTTCG	-0.28695
CGTTCT	2.49194
CGTTGA	2.6848
CGTTGC	3.31788
CGTTGG	0.000607359
CGTTGT	2.25874
CGTTTA	2.76648
CGTTTC	2.92933
CGTTTG	0.124192
CGTTTT	2.77747
CTAAAA	2.55498
CTAAAC	2.06903
CTAAAG	0.45033
CTAAAT	2.3166
CTAACA	0.288933
CTAACC	1.10904
CTAACG	0.0165244
CTAACT	0.0489672
CTAAGA	0.938959
CTAAGC	2.07256
CTAAGG	-0.0588327
CTAAGT	1.78703
CTAATA	1.30394
CTAATC	1.4444
CTAATG	-0.932665
CTAATT	1.68976
CTACAA	1.89648
CTACAC	2.57815
CTACAG	1.41498
CTACAT	3.27598
CTACCA	1.76165
CTACCC	1.19775
CTACCG	-0.63557
CTACCT	0.60837
CTACGA	1.76779
CTACGC	2.19594
CTACGG	0.186054
CTACGT	1.05962
CTACTA	1.60132
CTACTC	1.30407
CTACTG	-1.1104
CTACTT	1.85026
CTAGAA	2.13127
CTAGAC	2.59122
CTAGAG	0.59494
CTAGAT	1.26365
CTAGCA	0.5577
CTAGCC	0.967019
CTAGCG	-1.05222
CTAGCT	-0.760946
CTAGGA	1.56847
CTAGGC	1.56669
CTAGGG	-0.14637
CTAGGT	6.87675
CTAGTA	0.443548
CTAGTC	1.59609
CTAGTG	-0.417218
CTAGTT	0.905697
CTATAA	3.36594
CTATAC	3.62487
CTATAG	1.83142
CTATAT	4.9533
CTATCA	1.29709
CTATCC	1.71245
CTATCG	0.489565
CTATCT	2.91357
CTATGA	3.19299
CTATGC	3.03677
CTATGG	-0.00609711
CTATGT	2.07728
CTATTA	2.49294
CTATTC	1.69095
CTATTG	-0.372156
CTATTT	2.97531
CTCAAA	3.91677
CTCAAC	4.20403
CTCAAG	1.98065
CTCAAT	4.2793
CTCACA	3.41262
CTCACC	3.32969
CTCACG	0.984629
CTCACT	3.2701
CTCAGA	5.2601
CTCAGC	4.20844
CTCAGG	0.999754
CTCAGT	2.85874
CTCATA	4.73742
CTCATC	4.27068
CTCATG	1.12495
CTCATT	4.79287
CTCCAA	4.58349
CTCCAC	4.81803
CTCCAG	2.32327
CTCCAT	4.73839
CTCCCA	2.29003
CTCCCC	2.63509
CTCCCG	1.65379
CTCCCT	2.9583
CTCCGA	4.2164
CTCCGC	3.80407
CTCCGG	0.588574
CTCCGT	2.64821
CTCCTA	1.92587
CTCCTC	3.62244
CTCCTG	-0.29713
CTCCTT	3.73265
CTCGAA	5.20992
CTCGAC	4.7525
CTCGAG	0.720585
CTCGAT	1.58648
CTCGCA	4.60617
CTCGCC	4.05748
CTCGCG	0.351575
CTCGCT	2.1015
CTCGGA	1.46147
CTCGGC	1.84756
CTCGGG	0.0507345
CTCGGT	6.02012
CTCGTA	2.72279
CTCGTC	2.71833
CTCGTG	0.151089
CTCGTT	1.85209
CTCTAA	5.46301
CTCTAC	5.68923
CTCTAG	2.77829
CTCTAT	5.15192
CTCTCA	4.03662
CTCTCC	4.48159
CTCTCG	1.41507
CTCTCT	3.73979
CTCTGA	4.19731
CTCTGC	4.61881
CTCTGG	0.84529
CTCTGT	2.82189
CTCTTA	3.65596
CTCTTC	3.93832
CTCTTG	1.39195
CTCTTT	4.12842
CTGAAA	1.95183
CTGAAC	1.67935
CTGAAG	-0.00885277
CTGAAT	2.04661
CTGACA	1.3145
CTGACC	0.234654
CTGACG	-0.253363
CTGACT	0.0649584
CTGAGA	2.09906
CTGAGC	-2.0649
CTGAGG	-0.918286
CTGAGT	-0.0123845
CTGATA	0.909113
CTGATC	1.16677
CTGATG	-0.965448
CTGATT	0.712958
CTGCAA	1.37216
CTGCAC	1.78552
CTGCAG	-0.00565286
CTGCAT	1.87399
CTGCCA	1.16259
CTGCCC	0.555245
CTGCCG	-0.393118
CTGCCT	1.26267
CTGCGA	0.276165
CTGCGC	0.808098
CTGCGG	0.198677
CTGCGT	3.35173
CTGCTA	0.371397
CTGCTC	0.858656
CTGCTG	-1.27969
CTGCTT	0.222876
CTGGAA	0.0963347
CTGGAC	0.378509
CTGGAG	0.038271
CTGGAT	1.26446
CTGGCA	0.114202
CTGGCC	0.772409
CTGGCG	-0.65441
CTGGCT	-0.421948
CTGGGA	-0.29713
CTGGGC	-0.102265
CTGGGG	-0.342261
CTGGGT	1.10371
CTGGTA	0.22073
CTGGTC	0.252856
CTGGTG	-0.256426
CTGGTT	1.81487
CTGTAA	2.46769
CTGTAC	3.66703
CTGTAG	0.301197
CTGTAT	2.52184
CTGTCA	1.74373
CTGTCC	1.08148
CTGTCG	-0.146693
CTGTCT	1.74392
CTGTGA	1.67983
CTGTGC	0.960024
CTGTGG	0.18366
CTGTGT	2.96797
CTGTTA	2.17929
CTGTTC	1.99285
CTGTTG	0.108157
CTGTTT	0.879138
CTTAAA	3.05516
CTTAAC	1.93926
CTTAAG	1.06969
CTTAAT	2.84032
CTTACA	1.55808
CTTACC	1.5096
CTTACG	0.56452
CTTACT	1.21074
CTTAGA	2.87197
CTTAGC	2.3556
CTTAGG	0.399321
CTTAGT	2.47219
CTTATA	1.95736
CTTATC	2.38318
CTTATG	0.288741
[truncated: 2,097 more rows]

## Sheet: Figure 2d
21C		Genomic (E. coli)
top 1%		tRNA #	Type	Codon	Upstream 5' 3'
TTCTAC		1	Ile	GAT	CUCUAC
TTCTAA		2	Ala	TGC	UGUUAU
TTCTAT		3	Asp	GTC	UUCGGU
TTCAGA		4	Asp	GTC	CAACGC
TTCGAC		5	Thr	CGT	UUCAGG
TTCGAA		6	Thr	CGT	UUGAUU
GTCTAT		8	Arg	TCT	AUCAAC
TTCCAT		9	Lys	TTT	AAAGU
GTCTAA		10	Val	TAC	AGUAUC
TACTAC		11	Lys	TTT	ACCACC
GTCTAC		12	Val	TAC	AGUAUC
TTCATT		13	Lys	TTT	CCACUC
TTCCAC		14	Lys	TTT	CCGUAU
CTCGAC		15	Lys	TTT	CGCAAG
TTCAAA		16	Val	GAC	AACGUU
TTCAGC		17	Val	GAC	CAUCCU
TACTAA		18	Asn	GTT	CACGAU
ATCTAC		19	Asn	GTT	AACGAU
CTCTAC		20	Asn	GTT	CACGAU
TCCGAA		21	Pro	GGG	ACGAGU
TCCTAA		22	Arg	CCT	CGCAUU
TTCGCC		23	Val	TAC	CAGCGG
CTCTAT		24	Val	TAC	AGAAGU
TTCCGA		25	Val	TAC	CGAAGU
TTCAAC		26	Lys	TTT	CACUUC
TCCTAC		27	Met	CAT	CACGGA
GTCCAC		28	Met	CAT	CGGUGA
GTCCAT		29	Met	CAT	CGGUGA
CACTAC		30	Phe	GAA	CCCGUU
TTCTCC		31	Met	CAT	UACCAU
CATTAT		33	Glu	TTC	UGAUAC
CTCTAA		34	Asp	GTC	UUCGGU
TTCATA		35	Trp	CCA	CUAAUU
TCCTAT		36	Arg	CCG	CGCUAA
TTCTTT		37	His	GTG	GUAGUG
TTCCAA		38	Leu	CAG	GACAAU
GTCAAA		39	Pro	TGG	GUAUUU
TTCATC		40	Ile	GAT	CUCUAC
TACTAT		41	Ala	TGC	UGUUAU
		42	Glu	TTC	UUUCGU
		43	Thr	TGT	CUUGAU
		44	Tyr	GTA	AAGUCC
		45	Gly	TCC	CAGGAU
		46	Thr	GGT	AGAUGU
		47	Glu	TTC	UGAUAC
		48	Gly	GCC	UAGUAC
		49	Gly	GCC	ACCCAA
		50	Gly	GCC	ACCCAA
		51	Leu	CAA	UUCAGU
		52	Leu	CAG	UGGUAU
		53	Leu	CAG	CACUGG
		54	Leu	CAG	GACUGU
		55	Phe	GAA	CCCGUU
		56	Pro	CGG	CGCAUU
		57	Ile	GAT	CUCUAC
		58	Ala	TGC	UGUUAU
		59	Thr	GGT	UAGCGU
		60	Leu	GAG	AUCCGU
		61	Met	CAT	UUCAGG
		62	Gly	CCC	CUCGAA
		63	Ser	GCT	GCGUGU
		64	Arg	ACG	CCAUUU
		65	Arg	ACG	CCCGAU
		66	Arg	ACG	CCCGAU
		67	Arg	ACG	CCCGAU
		68	Met	CAT	ACUCAA
		69	Glu	TTC	UUUCGU
		70	Ala	GGC	CGUGAC
		71	Ala	GGC	CAUCGU
		72	Asn	GTT	CACGAU
		73	Ser	CGA	CUGAAC
		74	Gly	GCC	AUGAAU
		75	Cys	GCA	GAAUUU
		76	Leu	TAA	UCCCGA
		77	Tyr	GTA	CCCCGU
		78	Tyr	GTA	ACCCCU
		79	Ser	GGA	CAAUUU
		80	Ser	TGA	CAUUCC
		81	Ser	GGA	CAAUUU
		82	Met	CAT	AAAGAU
		83	Leu	TAG	UUUUUU
		84	Gln	TTG	UACGGA
		85	Gln	TTG	GGUUAU
		86	Met	CAT	CAAUCU
		87	Gln	CTG	AUUUGU
		88	Gln	CTG	CCCAGU

## Sheet: Figure 2e
C-4G-2			C-4A-2
Sequence	rk		Sequence	rk
AACAGA	5.33413		AACAAA	4.91728
AACAGC	2.5421		AACAAC	3.59655
AACAGG	2.09838		AACAAG	4.48311
AACAGT	1.87695		AACAAT	2.01259
AACCGA	3.04206		AACCAA	3.25015
AACCGC	3.84824		AACCAC	4.42171
AACCGG	0.918053		AACCAG	3.7056
AACCGT	0.736606		AACCAT	3.38366
AACGGA	2.4908		AACGAA	2.34825
AACGGC	-0.691472		AACGAC	4.044
AACGGG	0.722475		AACGAG	2.19772
AACGGT	3.71401		AACGAT	1.82187
AACTGA	3.38154		AACTAA	2.81304
AACTGC	2.23311		AACTAC	5.11182
AACTGG	-0.882605		AACTAG	5.13378
AACTGT	0.526923		AACTAT	3.96279
ACCAGA	4.42835		ACCAAA	4.43816
ACCAGC	3.7428		ACCAAC	3.21223
ACCAGG	0.890902		ACCAAG	2.33666
ACCAGT	0.00352157		ACCAAT	3.10563
ACCCGA	3.82957		ACCCAA	2.89499
ACCCGC	4.29864		ACCCAC	4.79261
ACCCGG	0.218312		ACCCAG	2.05612
ACCCGT	2.59555		ACCCAT	1.84343
ACCGGA	-0.452714		ACCGAA	4.94371
ACCGGC	1.67125		ACCGAC	3.78095
ACCGGG	-0.0473987		ACCGAG	4.33542
ACCGGT	4.04319		ACCGAT	1.33273
ACCTGA	2.7303		ACCTAA	3.36473
ACCTGC	6.09042		ACCTAC	4.2755
ACCTGG	1.30149		ACCTAG	4.71736
ACCTGT	3.78894		ACCTAT	4.97613
AGCAGA	3.59349		AGCAAA	3.83201
AGCAGC	2.62492		AGCAAC	2.60157
AGCAGG	1.37157		AGCAAG	2.27253
AGCAGT	0.294795		AGCAAT	2.81345
AGCCGA	2.14866		AGCCAA	2.72965
AGCCGC	4.00742		AGCCAC	3.70114
AGCCGG	0.515189		AGCCAG	1.75933
AGCCGT	1.36419		AGCCAT	4.43029
AGCGGA	0.0323662		AGCGAA	4.04037
AGCGGC	0.472387		AGCGAC	4.64042
AGCGGG	0.100574		AGCGAG	1.80563
AGCGGT	2.10635		AGCGAT	-0.0843412
AGCTGA	1.14652		AGCTAA	4.52078
AGCTGC	1.62793		AGCTAC	1.47086
AGCTGG	-0.119938		AGCTAG	3.47576
AGCTGT	1.54539		AGCTAT	5.32678
ATCAGA	5.16587		ATCAAA	5.32449
ATCAGC	3.31396		ATCAAC	4.64553
ATCAGG	0.516753		ATCAAG	3.64103
ATCAGT	-0.309896		ATCAAT	3.83706
ATCCGA	5.74315		ATCCAA	3.45541
ATCCGC	4.62888		ATCCAC	5.24562
ATCCGG	0.0513612		ATCCAG	2.33519
ATCCGT	1.86135		ATCCAT	4.58154
ATCGGA	0.276642		ATCGAA	2.91515
ATCGGC	1.43804		ATCGAC	4.29006
ATCGGG	0.750214		ATCGAG	3.62859
ATCGGT	1.67941		ATCGAT	2.46278
ATCTGA	5.19646		ATCTAA	5.42059
ATCTGC	2.89839		ATCTAC	5.97042
ATCTGG	1.20153		ATCTAG	3.17083
ATCTGT	0.940527		ATCTAT	4.90323
CACAGA	4.27569		CACAAA	3.27127
CACAGC	4.7268		CACAAC	4.84787
CACAGG	0.476634		CACAAG	2.32109
CACAGT	0.975635		CACAAT	4.71779
CACCGA	4.39654		CACCAA	4.67185
CACCGC	1.94518		CACCAC	4.14256
CACCGG	-0.374589		CACCAG	4.38736
CACCGT	0.648428		CACCAT	5.22154
CACGGA	1.21612		CACGAA	5.50444
CACGGC	1.91212		CACGAC	3.57584
CACGGG	-0.572099		CACGAG	1.94903
CACGGT	4.39206		CACGAT	2.14798
CACTGA	3.75851		CACTAA	6.11938
CACTGC	5.05342		CACTAC	4.80731
CACTGG	-0.101393		CACTAG	4.66192
CACTGT	1.04056		CACTAT	5.80252
CCCAGA	4.85139		CCCAAA	4.24887
CCCAGC	2.4742		CCCAAC	2.65126
CCCAGG	1.92864		CCCAAG	3.16846
CCCAGT	1.15975		CCCAAT	3.33844
CCCCGA	4.92571		CCCCAA	3.88987
CCCCGC	3.10396		CCCCAC	3.49289
CCCCGG	0.209231		CCCCAG	1.39407
CCCCGT	2.07078		CCCCAT	2.73997
CCCGGA	1.65915		CCCGAA	1.75953
CCCGGC	0.7328		CCCGAC	4.04854
CCCGGG	0.113537		CCCGAG	2.05685
CCCGGT	2.68967		CCCGAT	2.92978
CCCTGA	4.10915		CCCTAA	3.80243
CCCTGC	3.88987		CCCTAC	5.47955
CCCTGG	2.14409		CCCTAG	4.33186
CCCTGT	2.52915		CCCTAT	3.14139
CGCAGA	2.90324		CGCAAA	2.38005
CGCAGC	1.60604		CGCAAC	3.59187
CGCAGG	0.93587		CGCAAG	1.66499
CGCAGT	0.586792		CGCAAT	1.61077
CGCCGA	2.08424		CGCCAA	3.59286
CGCCGC	3.21422		CGCCAC	3.54332
CGCCGG	0.600051		CGCCAG	2.15651
CGCCGT	0.162072		CGCCAT	3.24635
CGCGGA	2.38164		CGCGAA	3.23521
CGCGGC	1.11048		CGCGAC	2.585
CGCGGG	0.115629		CGCGAG	0.0344357
CGCGGT	2.67058		CGCGAT	1.13851
CGCTGA	1.85727		CGCTAA	3.37355
CGCTGC	3.53168		CGCTAC	4.26488
CGCTGG	0.313567		CGCTAG	3.25464
CGCTGT	1.10701		CGCTAT	4.10207
CTCAGA	5.70091		CTCAAA	5.40492
CTCAGC	5.8679		CTCAAC	3.84747
CTCAGG	2.78454		CTCAAG	4.11076
CTCAGT	1.38736		CTCAAT	4.83874
CTCCGA	6.17598		CTCCAA	5.69127
CTCCGC	3.60746		CTCCAC	5.92864
CTCCGG	1.98469		CTCCAG	4.15017
CTCCGT	1.28366		CTCCAT	4.86193
CTCGGA	1.52003		CTCGAA	4.68959
CTCGGC	-0.544219		CTCGAC	6.06384
CTCGGG	-0.254017		CTCGAG	1.76213
CTCGGT	1.26808		CTCGAT	1.95448
CTCTGA	5.51742		CTCTAA	5.33181
CTCTGC	4.10399		CTCTAC	5.92542
CTCTGG	0.770847		CTCTAG	4.90068
CTCTGT	1.04516		CTCTAT	4.95167
GACAGA	3.58647		GACAAA	5.16482
GACAGC	4.15094		GACAAC	4.55983
GACAGG	1.20276		GACAAG	2.96549
GACAGT	2.10268		GACAAT	4.37358
GACCGA	3.92724		GACCAA	2.01212
GACCGC	2.38433		GACCAC	3.53372
GACCGG	-0.183186		GACCAG	1.31629
GACCGT	1.75231		GACCAT	5.13336
GACGGA	0.426404		GACGAA	4.82118
GACGGC	1.63088		GACGAC	3.70435
GACGGG	-0.211072		GACGAG	3.4545
GACGGT	3.69184		GACGAT	1.05679
GACTGA	3.612		GACTAA	5.52503
GACTGC	3.53216		GACTAC	3.64647
GACTGG	-0.642037		GACTAG	2.78801
GACTGT	1.43252		GACTAT	6.30554
GCCAGA	4.01928		GCCAAA	2.0217
GCCAGC	2.22879		GCCAAC	1.51129
GCCAGG	0.165664		GCCAAG	0.382455
GCCAGT	0.747384		GCCAAT	3.10425
GCCCGA	4.13718		GCCCAA	2.10687
GCCCGC	2.49913		GCCCAC	3.01605
GCCCGG	0.475981		GCCCAG	0.187288
GCCCGT	-0.00572209		GCCCAT	4.59937
GCCGGA	0.0630117		GCCGAA	4.41252
GCCGGC	0.0110088		GCCGAC	3.53223
GCCGGG	1.00696		GCCGAG	2.8129
GCCGGT	1.2651		GCCGAT	2.41989
GCCTGA	2.62707		GCCTAA	2.22325
GCCTGC	1.72786		GCCTAC	4.52078
GCCTGG	0.36954		GCCTAG	3.67339
GCCTGT	0.711839		GCCTAT	3.107
GGCAGA	2.78859		GGCAAA	2.92213
GGCAGC	2.4285		GGCAAC	3.44734
GGCAGG	0.359668		GGCAAG	2.86594
GGCAGT	-0.0309887		GGCAAT	1.81641
GGCCGA	1.96021		GGCCAA	3.75772
GGCCGC	1.59476		GGCCAC	0.617043
GGCCGG	-0.419241		GGCCAG	1.5794
GGCCGT	0.105007		GGCCAT	2.37527
GGCGGA	1.01352		GGCGAA	3.14412
GGCGGC	1.36422		GGCGAC	2.45826
GGCGGG	-0.21923		GGCGAG	2.95298
GGCGGT	0.452939		GGCGAT	1.50398
GGCTGA	3.0148		GGCTAA	2.71791
GGCTGC	2.85862		GGCTAC	2.68251
GGCTGG	0.0450351		GGCTAG	2.90519
GGCTGT	0.568099		GGCTAT	2.94444
GTCAGA	3.52724		GTCAAA	5.77209
GTCAGC	5.36809		GTCAAC	5.64359
GTCAGG	0.833747		GTCAAG	2.42841
GTCAGT	1.72091		GTCAAT	3.73545
GTCCGA	4.37916		GTCCAA	4.64152
GTCCGC	4.42222		GTCCAC	6.37939
GTCCGG	0.705269		GTCCAG	3.30795
GTCCGT	2.03531		GTCCAT	4.82259
GTCGGA	1.11988		GTCGAA	5.5092
GTCGGC	2.38654		GTCGAC	3.97092
GTCGGG	1.24426		GTCGAG	3.11899
GTCGGT	2.07471		GTCGAT	2.45922
GTCTGA	5.15973		GTCTAA	4.88313
GTCTGC	4.51063		GTCTAC	4.9292
GTCTGG	1.42436		GTCTAG	5.31266
GTCTGT	2.3978		GTCTAT	7.58339
TACAGA	5.93782		TACAAA	5.19281
TACAGC	5.26254		TACAAC	5.12219
TACAGG	1.12625		TACAAG	1.75573
TACAGT	1.93648		TACAAT	3.37081
TACCGA	3.32115		TACCAA	4.34834
TACCGC	4.06963		TACCAC	4.48324
TACCGG	1.09058		TACCAG	3.71184
TACCGT	-0.227042		TACCAT	4.82043
TACGGA	1.19681		TACGAA	2.82656
TACGGC	0.64208		TACGAC	3.70435
TACGGG	0.677388		TACGAG	2.6883
TACGGT	1.69412		TACGAT	3.966
TACTGA	3.22056		TACTAA	7.13859
TACTGC	4.87596		TACTAC	6.6535
TACTGG	-0.0410277		TACTAG	4.88674
TACTGT	1.11757		TACTAT	4.77925
TCCAGA	3.87601		TCCAAA	4.74513
TCCAGC	6.33478		TCCAAC	5.25982
TCCAGG	2.11641		TCCAAG	3.19794
TCCAGT	2.13756		TCCAAT	4.95792
TCCCGA	4.9127		TCCCAA	6.89814
TCCCGC	6.18229		TCCCAC	5.24145
TCCCGG	1.39606		TCCCAG	3.41738
TCCCGT	3.7238		TCCCAT	6.20349
TCCGGA	0.910228		TCCGAA	6.41686
TCCGGC	0.62917		TCCGAC	3.5446
TCCGGG	-0.154521		TCCGAG	2.3616
TCCGGT	1.31611		TCCGAT	2.70916
TCCTGA	3.81456		TCCTAA	6.46985
TCCTGC	5.73611		TCCTAC	5.69465
TCCTGG	0.153392		TCCTAG	3.06855
TCCTGT	1.2575		TCCTAT	4.37006
TGCAGA	2.22785		TGCAAA	0.409172
TGCAGC	1.61976		TGCAAC	2.28634
TGCAGG	0.471888		TGCAAG	1.6934
TGCAGT	1.09856		TGCAAT	0.421239
TGCCGA	2.73281		TGCCAA	3.9236
TGCCGC	3.48706		TGCCAC	3.66951
TGCCGG	-0.0635655		TGCCAG	1.53199
TGCCGT	1.60799		TGCCAT	3.45753
TGCGGA	0.475677		TGCGAA	1.60311
TGCGGC	1.05243		TGCGAC	2.5765
TGCGGG	0.365073		TGCGAG	0.911939
TGCGGT	4.49272		TGCGAT	0.477726
TGCTGA	1.90544		TGCTAA	2.86527
TGCTGC	1.7161		TGCTAC	3.48099
TGCTGG	0.371271		TGCTAG	3.05096
TGCTGT	0.877834		TGCTAT	3.59197
TTAACG	0.465237		TTAACA	2.23693
TTACCG	1.67275		TTACCA	3.02344
TTAGCG	2.77191		TTAGCA	0.962735
TTATCG	1.61537		TTATCA	1.99232
TTCACG	3.38421		TTCACA	5.8424
TTCCCG	2.94073		TTCCCA	3.98463
TTCGCG	3.72803		TTCGCA	4.80632
TTCTCG	3.09677		TTCTCA	6.39359
TTGACG	2.38176		TTGACA	2.06857
TTGCCG	0.626695		TTGCCA	1.82322
TTGGCG	-0.0831076		TTGGCA	0.597775
TTGTCG	0.879127		TTGTCA	2.4955
TTTACG	1.78526		TTTACA	4.06521
TTTCCG	2.4362		TTTCCA	3.51599
TTTGCG	1.22967		TTTGCA	2.80698
TTTTCG	2.73772		TTTTCA	3.21979

## Sheet: Figure 2f
N(-2)N(-1)	number of tRNA genes
AU	19
GU	18
UU	13
AC	9
AA	5
GA	5
GG	4
UC	4
CC	3
CU	3
AG	1
GC	1
UG	1
CA	0
CG	0
UA	0

## Sheet: Figure 3b
[32P AU] = 0.5nM, [E] = 150 nM, [cold GG] = 500 nM
Time (s)	[ES]	[S]free	[ES]-BKG	[S]free-BKG	([ES]-BKG)/([S]free-BKG+[ES]-BKG)
0	4.48479e+07	22769734	4.46326e+07	2.25544e+07	0.664304
10	4.7124e+07	3.25521e+07	4.69087e+07	3.23368e+07	0.591941
60	4.55534e+07	3.137e+07	4.53381e+07	3.11547e+07	0.592711
300	4.46653e+07	3.31457e+07	4.445e+07	3.29304e+07	0.574435
600	4.39942e+07	3.24709e+07	4.37789e+07	3.22556e+07	0.575777
900	4.33939e+07	3.28372e+07	4.31786e+07	3.26219e+07	0.569635
1200	4.43001e+07	3.56946e+07	4.40848e+07	3.54793e+07	0.554079
1500	3.81019e+07	3.23664e+07	3.78867e+07	3.21511e+07	0.540946
1800	3.98204e+07	3.09167e+07	3.96051e+07	3.07014e+07	0.563321
[32P GG] = 0.5nM, [E] = 150 nM, [cold GG] = 500 nM
Time (s)	[ES]	[S]free	[ES]-BKG	[S]free-BKG	([ES]-BKG)/([S]free-BKG+[ES]-BKG)
0	4.10253e+07	2.84882e+07	4.081e+07	2.82729e+07	0.59074
10	2.23208e+07	3.2693e+07	2.21055e+07	3.24777e+07	0.404988
60	1.46706e+07	3.63864e+07	1.44553e+07	3.61711e+07	0.285529
300	1.39795e+07	3.579e+07	1.37642e+07	3.55747e+07	0.278973
600	1.27992e+07	3.44367e+07	1.25839e+07	3.42214e+07	0.268857
900	1.16992e+07	3.46103e+07	1.14839e+07	3.4395e+07	0.250309
1200	1.18727e+07	3.85638e+07	1.16574e+07	3.83485e+07	0.23312
1500	1.19957e+07	3.78542e+07	1.17804e+07	3.76389e+07	0.238377
1800	1.12768e+07	3.53807e+07	1.10615e+07	3.51654e+07	0.239287
avg bkg	215297	background from phosphorimager scan

## Sheet: Figure 3d
substrate	kcat(s-1)	Er+/-	Km (nM)	Er+/-	kcat/Km	Er+/-
AU	0.12206	0.00865	70.9511	11.7599	1.72034	0.31011
AU_T5	0.02502	0.000349743	19.0133	1.89095	1.31592	0.13216
AU_D3	0.26148	0.00858	10.0344	3.22105	26.0583	8.40833
AU_T5D3	0.06038	0.00304	19.1918	5.59865	3.14613	0.93136
GG	0.05992	0.00224	50.5573	5.10996	1.18519	0.12772
GG_D3	0.04847	0.00136	11.4281	2.33416	4.24129	0.87441

## Sheet: Supp Figure 1b
Repeat 1	Repeat 1	Repeat 2	Repeat 2
Sequence	9.79	Sequence	9.1
AAAAAA	3.12509	AAAAAA	0.222484
AAAAAC	0.921995	AAAAAC	1.16943
AAAAAG	0.919504	AAAAAG	-0.634312
AAAAAT	2.45846	AAAAAT	0.975064
AAAACA	1.75549	AAAACA	0.393815
AAAACC	1.90008	AAAACC	1.23342
AAAACG	1.38449	AAAACG	-0.357518
AAAACT	1.07925	AAAACT	0.550661
AAAAGA	0.445309	AAAAGA	0.976597
AAAAGC	1.78977	AAAAGC	0.185859
AAAAGG	0.0879451	AAAAGG	-0.893182
AAAAGT	2.13312	AAAAGT	0.509308
AAAATA	2.53294	AAAATA	1.45097
AAAATC	2.73243	AAAATC	1.40425
AAAATG	2.34573	AAAATG	-0.597333
AAAATT	3.11821	AAAATT	1.40691
AAACAA	1.44436	AAACAA	1.56705
AAACAC	2.16343	AAACAC	1.7764
AAACAG	0.999124	AAACAG	0.73995
AAACAT	3.23314	AAACAT	1.63544
AAACCA	0.666424	AAACCA	0.448925
AAACCC	2.30658	AAACCC	0.966312
AAACCG	3.62079	AAACCG	0.0993477
AAACCT	2.83555	AAACCT	0.742745
AAACGA	2.77023	AAACGA	1.46441
AAACGC	3.82466	AAACGC	0.49366
AAACGG	0.374916	AAACGG	-0.700151
AAACGT	2.20861	AAACGT	-1.01469
AAACTA	2.36577	AAACTA	0.715162
AAACTC	1.31367	AAACTC	1.63435
AAACTG	2.51845	AAACTG	-0.600903
AAACTT	1.78555	AAACTT	0.690157
AAAGAA	0.390534	AAAGAA	1.35784
AAAGAC	2.37038	AAAGAC	1.29771
AAAGAG	-0.0919637	AAAGAG	0.448231
AAAGAT	1	AAAGAT	1
AAAGCA	2.35107	AAAGCA	1.06488
AAAGCC	0.763625	AAAGCC	0.822582
AAAGCG	1.43193	AAAGCG	-0.186747
AAAGCT	1.21612	AAAGCT	0.849973
AAAGGA	1.28266	AAAGGA	0.00648752
AAAGGC	-0.187488	AAAGGC	0.427401
AAAGGG	2.25112	AAAGGG	0.164262
AAAGGT	1.47426	AAAGGT	-6.78633
AAAGTA	2.33011	AAAGTA	1.12878
AAAGTC	0.691312	AAAGTC	1.07822
AAAGTG	1.3229	AAAGTG	-0.30487
AAAGTT	1.87131	AAAGTT	-0.190489
AAATAA	3.76208	AAATAA	1.59097
AAATAC	3.82873	AAATAC	2.30753
AAATAG	3.39366	AAATAG	0.487274
AAATAT	1.46958	AAATAT	1.96751
AAATCA	1.80904	AAATCA	1.2939
AAATCC	3.34682	AAATCC	1.02835
AAATCG	2.51565	AAATCG	-0.122858
AAATCT	2.29139	AAATCT	1.43016
AAATGA	1.77219	AAATGA	1.65887
AAATGC	2.79496	AAATGC	2.65097
AAATGG	0.74645	AAATGG	-0.466668
AAATGT	2.34285	AAATGT	0.113245
AAATTA	2.45437	AAATTA	1.4274
AAATTC	3.3363	AAATTC	1.36324
AAATTG	1.42969	AAATTG	-0.822019
AAATTT	2.68551	AAATTT	1.90218
AACAAA	4.91728	AACAAA	1.72039
AACAAC	3.59655	AACAAC	2.39059
AACAAG	4.48311	AACAAG	0.494048
AACAAT	2.01259	AACAAT	1.67345
AACACA	4.82701	AACACA	1.86612
AACACC	4.17292	AACACC	2.16578
AACACG	2.40338	AACACG	0.298814
AACACT	2.65776	AACACT	1.09519
AACAGA	5.33413	AACAGA	2.09253
AACAGC	2.5421	AACAGC	2.74391
AACAGG	2.09838	AACAGG	0.788021
AACAGT	1.87695	AACAGT	0.149387
AACATA	2.0804	AACATA	1.45779
AACATC	3.73997	AACATC	1.87717
AACATG	0.406331	AACATG	-0.0292105
AACATT	4.31702	AACATT	1.60547
AACCAA	3.25015	AACCAA	1.1398
AACCAC	4.42171	AACCAC	1.5493
AACCAG	3.7056	AACCAG	0.215506
AACCAT	3.38366	AACCAT	1.86265
AACCCA	2.21419	AACCCA	1.31619
AACCCC	5.16232	AACCCC	1.19037
AACCCG	-0.468607	AACCCG	-0.0637798
AACCCT	2.73313	AACCCT	0.191529
AACCGA	3.04206	AACCGA	2.30034
AACCGC	3.84824	AACCGC	2.6357
AACCGG	0.918053	AACCGG	-0.0645428
AACCGT	0.736606	AACCGT	-1.08078
AACCTA	3.13174	AACCTA	2.04535
AACCTC	4.07768	AACCTC	2.19208
AACCTG	2.46185	AACCTG	-2.87301
AACCTT	3.12684	AACCTT	2.25324
AACGAA	2.34825	AACGAA	3.33222
AACGAC	4.044	AACGAC	3.29559
AACGAG	2.19772	AACGAG	0.185266
AACGAT	1.82187	AACGAT	0.861231
AACGCA	4.10207	AACGCA	1.8875
AACGCC	2.26372	AACGCC	1.58688
AACGCG	1.67319	AACGCG	0.966057
AACGCT	2.54172	AACGCT	0.783958
AACGGA	2.4908	AACGGA	0.32751
AACGGC	-0.691472	AACGGC	0.171951
AACGGG	0.722475	AACGGG	0.101888
AACGGT	3.71401	AACGGT	-1.40269
AACGTA	2.23342	AACGTA	1.61587
AACGTC	3.8308	AACGTC	2.4434
AACGTG	1.76241	AACGTG	-0.00202212
AACGTT	1.23901	AACGTT	0.619098
AACTAA	2.81304	AACTAA	3.04396
AACTAC	5.11182	AACTAC	2.6663
AACTAG	5.13378	AACTAG	1.58969
AACTAT	3.96279	AACTAT	2.85459
AACTCA	2.80148	AACTCA	2.1515
AACTCC	4.57634	AACTCC	1.4152
AACTCG	2.52788	AACTCG	0.556861
AACTCT	3.53632	AACTCT	1.97929
AACTGA	3.38154	AACTGA	0.833691
AACTGC	2.23311	AACTGC	1.65821
AACTGG	-0.882605	AACTGG	-0.439667
AACTGT	0.526923	AACTGT	0.723719
AACTTA	3.92911	AACTTA	1.45075
AACTTC	4.22143	AACTTC	2.52666
AACTTG	1.61266	AACTTG	-0.335402
AACTTT	4.76218	AACTTT	2.01233
AAGAAA	3.28179	AAGAAA	1.47877
AAGAAC	2.36849	AAGAAC	1.38514
AAGAAG	1.43081	AAGAAG	-0.590704
AAGAAT	1.81902	AAGAAT	2.29189
AAGACA	1.7536	AAGACA	0.210382
AAGACC	2.53689	AAGACC	1.32605
AAGACG	2.57826	AAGACG	-0.739259
AAGACT	1.74206	AAGACT	0.425007
AAGAGA	3.64675	AAGAGA	1.59957
AAGAGC	3.03858	AAGAGC	0.98818
AAGAGG	0.87515	AAGAGG	0.808749
AAGAGT	-0.2092	AAGAGT	-0.0302441
AAGATA	3.66548	AAGATA	1.6867
AAGATC	1.30288	AAGATC	1.5975
AAGATG	3.5231	AAGATG	-0.382425
AAGATT	1.74074	AAGATT	2.04487
AAGCAA	1.15704	AAGCAA	0.854589
AAGCAC	3.01684	AAGCAC	1.26114
AAGCAG	0.578173	AAGCAG	0.19747
AAGCAT	2.71028	AAGCAT	1.97451
AAGCCA	0.958267	AAGCCA	1.34952
AAGCCC	1.0954	AAGCCC	0.820003
AAGCCG	2.46692	AAGCCG	-1.09526
AAGCCT	1.42516	AAGCCT	0.673834
AAGCGA	2.20715	AAGCGA	1.25681
AAGCGC	4.2822	AAGCGC	0.984963
AAGCGG	0.662546	AAGCGG	0.505918
AAGCGT	0.893068	AAGCGT	-2.02412
AAGCTA	1.94286	AAGCTA	1.44485
AAGCTC	1.87272	AAGCTC	1.88901
AAGCTG	2.22338	AAGCTG	-1.98645
AAGCTT	1.91556	AAGCTT	1.00827
AAGGAA	1.17766	AAGGAA	0.0774617
AAGGAC	1.02297	AAGGAC	0.28241
AAGGAG	1.60623	AAGGAG	-0.973475
AAGGAT	0.296111	AAGGAT	0.306317
AAGGCA	0.127177	AAGGCA	-0.180226
AAGGCC	0.547375	AAGGCC	1.51751
AAGGCG	0.51383	AAGGCG	0.696085
AAGGCT	1.68732	AAGGCT	-0.143995
AAGGGA	0.967561	AAGGGA	-0.979862
AAGGGC	0.521223	AAGGGC	0.838404
AAGGGG	-0.449082	AAGGGG	0.249603
AAGGGT	3.7634	AAGGGT	-6.22122
AAGGTA	0.555131	AAGGTA	0.78887
AAGGTC	1.34509	AAGGTC	-0.397866
AAGGTG	-1.52018	AAGGTG	-0.899577
AAGGTT	1.24469	AAGGTT	0.418666
AAGTAA	4.17528	AAGTAA	1.81204
AAGTAC	4.33826	AAGTAC	2.02764
AAGTAG	2.73406	AAGTAG	0.348662
AAGTAT	3.02514	AAGTAT	1.92371
AAGTCA	2.63901	AAGTCA	-0.0318457
AAGTCC	2.12077	AAGTCC	1.25411
AAGTCG	1.89762	AAGTCG	-0.443851
AAGTCT	3.30618	AAGTCT	1.07246
AAGTGA	1.60922	AAGTGA	1.1697
AAGTGC	1.93861	AAGTGC	1.19144
AAGTGG	0.125707	AAGTGG	-0.0350876
AAGTGT	2.29282	AAGTGT	-2.91132
AAGTTA	1.88825	AAGTTA	1.71991
AAGTTC	2.77065	AAGTTC	1.58733
AAGTTG	1.39965	AAGTTG	-0.367832
AAGTTT	2.50658	AAGTTT	1.75327
AATAAA	2.27901	AATAAA	2.08051
AATAAC	3.34632	AATAAC	1.56622
AATAAG	2.5327	AATAAG	0.319479
AATAAT	3.7919	AATAAT	1.06481
AATACA	2.46341	AATACA	1.35976
AATACC	1.79371	AATACC	1.18745
AATACG	1.39004	AATACG	-0.385243
AATACT	1.84117	AATACT	0.915842
AATAGA	2.65825	AATAGA	0.776249
AATAGC	2.147	AATAGC	1.74517
AATAGG	0.777725	AATAGG	0.0731941
AATAGT	1.44486	AATAGT	-0.610531
AATATA	3.04864	AATATA	1.35679
AATATC	2.06368	AATATC	1.19452
AATATG	2.03144	AATATG	-0.701375
AATATT	3.37038	AATATT	1.1375
AATCAA	3.58604	AATCAA	1.33688
AATCAC	2.8362	AATCAC	1.33952
AATCAG	1.04079	AATCAG	-0.0684909
AATCAT	4.57172	AATCAT	1.76254
AATCCA	2.32738	AATCCA	0.636379
AATCCC	3.38958	AATCCC	0.884222
AATCCG	2.25773	AATCCG	-0.828992
AATCCT	1.95421	AATCCT	1.29836
AATCGA	3.19687	AATCGA	1.99769
AATCGC	3.32384	AATCGC	2.09944
AATCGG	1.79339	AATCGG	-0.25889
AATCGT	1.3948	AATCGT	-0.160076
AATCTA	2.17312	AATCTA	0.940569
AATCTC	1.47447	AATCTC	1.27954
AATCTG	4.06475	AATCTG	-2.97028
AATCTT	2.43481	AATCTT	1.20751
AATGAA	2.96469	AATGAA	1.3983
AATGAC	1.50463	AATGAC	1.70326
AATGAG	0.425181	AATGAG	-0.141864
AATGAT	0.0999578	AATGAT	1.29725
AATGCA	-0.0179373	AATGCA	1.18866
AATGCC	3.55828	AATGCC	1.19371
AATGCG	0.0354804	AATGCG	0.714132
AATGCT	2.58986	AATGCT	0.661949
AATGGA	3.11368	AATGGA	0.307751
AATGGC	0.144358	AATGGC	-0.833673
AATGGG	0.973696	AATGGG	0.370292
AATGGT	1.62455	AATGGT	-6.68857
AATGTA	2.34227	AATGTA	1.01303
AATGTC	-0.214199	AATGTC	0.736309
AATGTG	-0.613993	AATGTG	-1.13411
AATGTT	0.681109	AATGTT	0.902276
AATTAA	4.31172	AATTAA	1.40792
AATTAC	4.67864	AATTAC	2.31187
AATTAG	3.73218	AATTAG	0.553896
AATTAT	3.6854	AATTAT	2.53557
AATTCA	2.83615	AATTCA	0.826251
AATTCC	3.91384	AATTCC	1.90486
AATTCG	1.02582	AATTCG	0.111511
AATTCT	2.0582	AATTCT	1.57918
AATTGA	2.67223	AATTGA	2.00783
AATTGC	2.42983	AATTGC	1.06686
AATTGG	0.979236	AATTGG	0.137983
AATTGT	0.365073	AATTGT	-0.479699
AATTTA	2.13569	AATTTA	1.15468
AATTTC	2.3685	AATTTC	1.88047
AATTTG	1.51468	AATTTG	-0.812954
AATTTT	3.02748	AATTTT	1.68802
ACAAAA	2.45462	ACAAAA	1.07816
ACAAAC	3.01279	ACAAAC	0.823347
ACAAAG	1.21612	ACAAAG	0.0422243
ACAAAT	2.41949	ACAAAT	1.13669
ACAACA	1.83729	ACAACA	1.04366
ACAACC	3.15624	ACAACC	1.0274
ACAACG	1.172	ACAACG	-1.66419
ACAACT	0.401477	ACAACT	-0.0130168
ACAAGA	1.57111	ACAAGA	1.17605
ACAAGC	3.37643	ACAAGC	1.90046
ACAAGG	1.51202	ACAAGG	0.453286
ACAAGT	1.51117	ACAAGT	-0.0112148
ACAATA	1.88374	ACAATA	0.372637
ACAATC	0.902644	ACAATC	1.76108
ACAATG	2.62085	ACAATG	-0.711868
ACAATT	2.17642	ACAATT	0.976507
ACACAA	2.93983	ACACAA	0.370651
ACACAC	2.72864	ACACAC	2.31986
ACACAG	1.4773	ACACAG	-0.497645
ACACAT	3.56697	ACACAT	1.39482
ACACCA	2.45922	ACACCA	0.519568
ACACCC	1.54721	ACACCC	1.49967
ACACCG	2.10926	ACACCG	-0.728398
ACACCT	3.53589	ACACCT	1.66435
ACACGA	1.96496	ACACGA	2.14554
ACACGC	2.48296	ACACGC	1.88141
ACACGG	1.78533	ACACGG	-0.345781
ACACGT	1.16436	ACACGT	0.681625
ACACTA	2.34804	ACACTA	1.28732
ACACTC	3.0701	ACACTC	0.781196
ACACTG	2.48704	ACACTG	-0.396444
ACACTT	2.14313	ACACTT	0.784374
ACAGAA	3.02116	ACAGAA	0.596585
ACAGAC	2.42716	ACAGAC	1.34421
ACAGAG	2.41661	ACAGAG	-0.260914
ACAGAT	0.704368	ACAGAT	0.752998
ACAGCA	2.63543	ACAGCA	1.05479
ACAGCC	3.20834	ACAGCC	1.59901
ACAGCG	0.655871	ACAGCG	-0.0869212
ACAGCT	0.761035	ACAGCT	0.891058
ACAGGA	1.43447	ACAGGA	-0.442725
ACAGGC	1.56441	ACAGGC	-0.325029
ACAGGG	0.279707	ACAGGG	0.121908
ACAGGT	2.18035	ACAGGT	-4.70906
ACAGTA	2.08746	ACAGTA	0.996013
ACAGTC	0.630487	ACAGTC	1.7232
ACAGTG	1.28639	ACAGTG	-0.744556
ACAGTT	2.46741	ACAGTT	0.729774
ACATAA	4.16054	ACATAA	2.26795
ACATAC	4.02035	ACATAC	2.15454
ACATAG	2.99103	ACATAG	0.191727
ACATAT	3.41614	ACATAT	2.29937
ACATCA	1.21612	ACATCA	1.20336
ACATCC	4.27244	ACATCC	1.67711
ACATCG	2.12058	ACATCG	0.506742
ACATCT	3.42768	ACATCT	1.80298
ACATGA	1.82206	ACATGA	2.72693
ACATGC	1.39826	ACATGC	2.1951
ACATGG	-1.00396	ACATGG	0.350288
ACATGT	0.953502	ACATGT	0.120594
ACATTA	2.44395	ACATTA	0.580943
ACATTC	4.23648	ACATTC	2.12698
ACATTG	1.58422	ACATTG	-1.05427
ACATTT	3.17312	ACATTT	1.46818
ACCAAA	4.43816	ACCAAA	1.23007
ACCAAC	3.21223	ACCAAC	0.308605
ACCAAG	2.33666	ACCAAG	-0.0716484
ACCAAT	3.10563	ACCAAT	1.85952
ACCACA	2.49518	ACCACA	1.05672
ACCACC	3.12695	ACCACC	1.84749
ACCACG	2.4384	ACCACG	-0.491346
ACCACT	3.78567	ACCACT	-0.730959
ACCAGA	4.42835	ACCAGA	2.91665
ACCAGC	3.7428	ACCAGC	2.01778
ACCAGG	0.890902	ACCAGG	-0.554373
ACCAGT	0.00352157	ACCAGT	-0.163427
ACCATA	4.10011	ACCATA	1.49613
ACCATC	3.07715	ACCATC	1.88533
ACCATG	3.05746	ACCATG	-1.57293
ACCATT	3.51225	ACCATT	1.49287
ACCCAA	2.89499	ACCCAA	1.70038
ACCCAC	4.79261	ACCCAC	2.41219
ACCCAG	2.05612	ACCCAG	-0.0430604
ACCCAT	1.84343	ACCCAT	3.01643
ACCCCA	2.82963	ACCCCA	1.81221
ACCCCC	2.78778	ACCCCC	1.76733
ACCCCG	1.42535	ACCCCG	0.932782
ACCCCT	1.85759	ACCCCT	2.48468
ACCCGA	3.82957	ACCCGA	3.27315
ACCCGC	4.29864	ACCCGC	1.77099
ACCCGG	0.218312	ACCCGG	0.265629
ACCCGT	2.59555	ACCCGT	0.505288
ACCCTA	1.91861	ACCCTA	2.20846
ACCCTC	4.30318	ACCCTC	1.39916
ACCCTG	1.53952	ACCCTG	-1.09107
ACCCTT	2.54457	ACCCTT	1.98379
ACCGAA	4.94371	ACCGAA	2.66995
ACCGAC	3.78095	ACCGAC	0.821279
ACCGAG	4.33542	ACCGAG	0.825801
ACCGAT	1.33273	ACCGAT	2.08503
ACCGCA	3.34185	ACCGCA	2.03323
ACCGCC	3.60942	ACCGCC	2.12251
ACCGCG	2.60319	ACCGCG	-0.466484
ACCGCT	0.330115	ACCGCT	0.61065
ACCGGA	-0.452714	ACCGGA	0.632956
ACCGGC	1.67125	ACCGGC	0.496921
ACCGGG	-0.0473987	ACCGGG	0.399584
ACCGGT	4.04319	ACCGGT	-3.90911
ACCGTA	2.46534	ACCGTA	1.91828
ACCGTC	3.44958	ACCGTC	2.16339
ACCGTG	2.33689	ACCGTG	-0.374777
ACCGTT	0.715475	ACCGTT	1.84566
ACCTAA	3.36473	ACCTAA	2.29022
ACCTAC	4.2755	ACCTAC	2.61311
ACCTAG	4.71736	ACCTAG	0.825273
ACCTAT	4.97613	ACCTAT	2.51294
ACCTCA	4.61024	ACCTCA	2.09679
ACCTCC	4.83779	ACCTCC	1.73259
ACCTCG	2.35932	ACCTCG	-0.107649
ACCTCT	2.55139	ACCTCT	1.46243
ACCTGA	2.7303	ACCTGA	2.39724
ACCTGC	6.09042	ACCTGC	1.07511
ACCTGG	1.30149	ACCTGG	0.114643
ACCTGT	3.78894	ACCTGT	-4.00219
ACCTTA	4.82428	ACCTTA	2.14392
ACCTTC	3.68082	ACCTTC	1.69319
ACCTTG	3.03335	ACCTTG	-1.18505
ACCTTT	3.2481	ACCTTT	2.47291
ACGAAA	2.06666	ACGAAA	1.52127
ACGAAC	3.84277	ACGAAC	1.8686
ACGAAG	1.97047	ACGAAG	-0.95468
ACGAAT	1.46335	ACGAAT	1.58475
ACGACA	1.60345	ACGACA	1.87546
ACGACC	0.923346	ACGACC	1.11742
ACGACG	1.81968	ACGACG	0.740752
ACGACT	0.325884	ACGACT	0.790368
ACGAGA	1.2597	ACGAGA	1.92314
ACGAGC	1.35134	ACGAGC	1.72867
ACGAGG	1.5427	ACGAGG	0.269344
ACGAGT	0.742354	ACGAGT	0.59149
ACGATA	3.19221	ACGATA	0.863122
ACGATC	3.35539	ACGATC	1.31818
ACGATG	2.66996	ACGATG	-0.527089
ACGATT	3.02316	ACGATT	1.64031
ACGCAA	2.94156	ACGCAA	0.952849
ACGCAC	1.61559	ACGCAC	2.041
ACGCAG	0.515162	ACGCAG	0.381293
ACGCAT	2.18133	ACGCAT	0.97958
ACGCCA	0.725532	ACGCCA	1.35433
ACGCCC	2.69813	ACGCCC	1.61792
ACGCCG	1.42068	ACGCCG	0.13075
ACGCCT	2.8389	ACGCCT	1.73845
ACGCGA	2.74145	ACGCGA	1.6285
ACGCGC	0.729121	ACGCGC	1.85343
ACGCGG	1.05031	ACGCGG	0.423909
ACGCGT	0.0706747	ACGCGT	-1.33992
ACGCTA	1.25371	ACGCTA	0.839106
ACGCTC	1.82196	ACGCTC	1.39941
ACGCTG	2.66231	ACGCTG	-1.49698
ACGCTT	3.16846	ACGCTT	1.35034
ACGGAA	1.76881	ACGGAA	1.4116
ACGGAC	0.731454	ACGGAC	0.366347
ACGGAG	0.932909	ACGGAG	-0.318331
ACGGAT	2.79686	ACGGAT	0.5408
ACGGCA	1.00733	ACGGCA	-0.0461109
ACGGCC	0.509836	ACGGCC	1.34373
ACGGCG	0.680981	ACGGCG	0.0328038
ACGGCT	-0.354369	ACGGCT	0.903183
ACGGGA	1.48059	ACGGGA	-0.649083
ACGGGC	0.178433	ACGGGC	1.19101
ACGGGG	-0.382737	ACGGGG	-0.44092
ACGGGT	2.59257	ACGGGT	-4.49309
ACGGTA	0.894443	ACGGTA	0.349207
ACGGTC	2.18827	ACGGTC	-0.11623
ACGGTG	-1.00564	ACGGTG	0.177341
ACGGTT	0.964869	ACGGTT	-0.00295185
ACGTAA	3.51658	ACGTAA	2.63482
ACGTAC	4.32698	ACGTAC	2.42379
ACGTAG	2.72195	ACGTAG	1.19651
ACGTAT	3.54709	ACGTAT	1.90384
ACGTCA	2.26484	ACGTCA	1.27503
ACGTCC	2.91549	ACGTCC	1.43243
ACGTCG	0.709709	ACGTCG	0.426349
ACGTCT	2.18031	ACGTCT	1.72091
ACGTGA	0.787756	ACGTGA	1.71284
ACGTGC	1.12377	ACGTGC	2.20357
ACGTGG	1.94642	ACGTGG	0.0281305
ACGTGT	1.21612	ACGTGT	-2.48157
ACGTTA	1.56712	ACGTTA	1.47372
ACGTTC	1.92288	ACGTTC	2.43111
ACGTTG	2.19473	ACGTTG	0.325874
ACGTTT	2.62103	ACGTTT	1.60005
ACTAAA	3.42416	ACTAAA	1.18413
ACTAAC	1.263	ACTAAC	1.70376
ACTAAG	2.40618	ACTAAG	1.08067
ACTAAT	2.30349	ACTAAT	1.60015
ACTACA	1.55105	ACTACA	1.44905
ACTACC	2.35891	ACTACC	0.878424
ACTACG	2.03547	ACTACG	-0.1538
ACTACT	1.53869	ACTACT	0.661226
ACTAGA	2.9807	ACTAGA	1.83885
ACTAGC	2.18365	ACTAGC	1.76915
ACTAGG	1.11263	ACTAGG	-0.294547
ACTAGT	1.04828	ACTAGT	-0.198091
ACTATA	2.73112	ACTATA	1.70692
ACTATC	2.23253	ACTATC	0.929995
ACTATG	1.63303	ACTATG	0.340009
ACTATT	3.23646	ACTATT	1.38987
ACTCAA	1.77515	ACTCAA	0.250189
ACTCAC	3.40439	ACTCAC	1.79982
ACTCAG	2.23141	ACTCAG	-0.123435
ACTCAT	2.89262	ACTCAT	1.40825
ACTCCA	1.43951	ACTCCA	0.486538
ACTCCC	2.96268	ACTCCC	0.5972
ACTCCG	0.886443	ACTCCG	0.352081
ACTCCT	1.78669	ACTCCT	1.09137
ACTCGA	1.08181	ACTCGA	2.40134
ACTCGC	3.80849	ACTCGC	2.51356
ACTCGG	2.06502	ACTCGG	-0.588337
ACTCGT	1.88356	ACTCGT	0.0364768
ACTCTA	1.73848	ACTCTA	0.888374
ACTCTC	2.98977	ACTCTC	1.69081
ACTCTG	2.21118	ACTCTG	-1.57855
ACTCTT	2.87029	ACTCTT	1.88287
ACTGAA	2.8843	ACTGAA	1.66954
ACTGAC	1.31993	ACTGAC	1.64693
ACTGAG	1.64118	ACTGAG	0.684861
ACTGAT	0.875945	ACTGAT	1.46445
ACTGCA	1.12916	ACTGCA	0.61128
ACTGCC	2.00148	ACTGCC	1.56524
ACTGCG	0.71569	ACTGCG	0.0694834
ACTGCT	1.88969	ACTGCT	1.186
ACTGGA	0.357005	ACTGGA	0.335315
ACTGGC	0.748005	ACTGGC	-0.340899
ACTGGG	-0.563191	ACTGGG	-0.194317
ACTGGT	-0.0210883	ACTGGT	-3.44237
ACTGTA	1.25529	ACTGTA	1.64001
ACTGTC	2.68691	ACTGTC	0.844955
ACTGTG	2.01991	ACTGTG	0.00871794
ACTGTT	1.49291	ACTGTT	0.0762143
ACTTAA	4.25457	ACTTAA	2.15389
ACTTAC	5.5349	ACTTAC	2.22127
ACTTAG	3.86229	ACTTAG	0.807804
ACTTAT	4.66881	ACTTAT	2.59076
ACTTCA	1.25223	ACTTCA	0.789209
ACTTCC	2.78626	ACTTCC	2.25013
ACTTCG	1.16812	ACTTCG	0.0969527
ACTTCT	2.86144	ACTTCT	1.75192
ACTTGA	2.11596	ACTTGA	1.87391
ACTTGC	3.28095	ACTTGC	1.94468
ACTTGG	1.402	ACTTGG	0.285213
ACTTGT	0.426052	ACTTGT	0.571308
ACTTTA	2.06676	ACTTTA	1.04827
ACTTTC	3.31841	ACTTTC	1.76982
ACTTTG	2.36591	ACTTTG	-1.08136
ACTTTT	2.38985	ACTTTT	1.4203
AGAAAA	3.71553	AGAAAA	2.39333
AGAAAC	3.487	AGAAAC	2.8808
AGAAAG	2.27925	AGAAAG	0.483385
AGAAAT	3.26621	AGAAAT	1.63978
AGAACA	3.65296	AGAACA	1.02998
AGAACC	2.40114	AGAACC	0.909814
AGAACG	2.17471	AGAACG	-0.908563
AGAACT	1.28593	AGAACT	0.419458
AGAAGA	2.45788	AGAAGA	1.52169
AGAAGC	3.17234	AGAAGC	1.98422
AGAAGG	1.61839	AGAAGG	0.18007
AGAAGT	1.28978	AGAAGT	-0.43693
AGAATA	3.84684	AGAATA	1.2849
AGAATC	3.5638	AGAATC	1.70155
AGAATG	2.23681	AGAATG	-0.0279876
AGAATT	2.28248	AGAATT	2.08312
AGACAA	4.71384	AGACAA	1.50578
AGACAC	5.10812	AGACAC	2.71986
AGACAG	4.07318	AGACAG	0.107445
AGACAT	2.46312	AGACAT	2.20881
AGACCA	1.1107	AGACCA	1.42805
AGACCC	2.05628	AGACCC	2.32571
AGACCG	2.6856	AGACCG	-1.36267
AGACCT	1.41407	AGACCT	1.27503
AGACGA	3.72036	AGACGA	1.76445
AGACGC	2.68975	AGACGC	2.38201
AGACGG	1.89316	AGACGG	-0.361768
AGACGT	0.332815	AGACGT	-0.598867
AGACTA	1.68347	AGACTA	1.46858
AGACTC	3.3688	AGACTC	1.53873
AGACTG	4.37637	AGACTG	-0.215688
AGACTT	1.97516	AGACTT	1.02287
AGAGAA	1.12288	AGAGAA	1.1222
AGAGAC	3.85046	AGAGAC	2.33932
AGAGAG	0.817419	AGAGAG	0.0986468
AGAGAT	0.999517	AGAGAT	0.363853
AGAGCA	2.56828	AGAGCA	0.630214
AGAGCC	3.95249	AGAGCC	0.315832
AGAGCG	1.45461	AGAGCG	-0.554583
AGAGCT	1.05925	AGAGCT	0.563774
AGAGGA	0.0516948	AGAGGA	0.175195
AGAGGC	1.11156	AGAGGC	0.19747
AGAGGG	-0.0911487	AGAGGG	-0.400942
AGAGGT	3.13319	AGAGGT	-7.61771
AGAGTA	1.54235	AGAGTA	-0.0689421
AGAGTC	1.18137	AGAGTC	0.379514
AGAGTG	2.37885	AGAGTG	-0.862607
AGAGTT	2.16378	AGAGTT	0.195053
AGATAA	2.48809	AGATAA	2.69181
AGATAC	4.84926	AGATAC	2.25439
AGATAG	2.89312	AGATAG	1.40591
AGATAT	3.015	AGATAT	2.60129
AGATCA	1.62799	AGATCA	1.51726
AGATCC	2.04978	AGATCC	2.02094
AGATCG	2.22519	AGATCG	-0.011893
AGATCT	3.28755	AGATCT	1.95923
AGATGA	1.62222	AGATGA	2.41007
AGATGC	2.93698	AGATGC	1.90948
AGATGG	0.958082	AGATGG	0.234013
AGATGT	0.589772	AGATGT	1.22162
AGATTA	3.47213	AGATTA	1.08403
AGATTC	3.22922	AGATTC	2.06602
AGATTG	1.7411	AGATTG	-0.896788
AGATTT	3.92444	AGATTT	2.72684
AGCAAA	3.83201	AGCAAA	1.48629
AGCAAC	2.60157	AGCAAC	1.98604
AGCAAG	2.27253	AGCAAG	-0.497645
AGCAAT	2.81345	AGCAAT	2.05067
AGCACA	1.11538	AGCACA	2.0966
AGCACC	2.06593	AGCACC	2.69531
AGCACG	2.40694	AGCACG	0.393807
AGCACT	2.49104	AGCACT	1.23731
AGCAGA	3.59349	AGCAGA	2.14248
AGCAGC	2.62492	AGCAGC	1.84272
AGCAGG	1.37157	AGCAGG	-0.116431
AGCAGT	0.294795	AGCAGT	-0.0511949
AGCATA	2.13079	AGCATA	1.0698
AGCATC	2.29632	AGCATC	1.01717
AGCATG	1.46838	AGCATG	0.365659
AGCATT	1.97224	AGCATT	1.53795
AGCCAA	2.72965	AGCCAA	0.727579
AGCCAC	3.70114	AGCCAC	2.42527
AGCCAG	1.75933	AGCCAG	-0.10432
AGCCAT	4.43029	AGCCAT	2.65763
AGCCCA	0.954348	AGCCCA	1.39828
AGCCCC	2.80048	AGCCCC	1.95316
AGCCCG	2.68922	AGCCCG	-0.203852
AGCCCT	2.40285	AGCCCT	1.64418
AGCCGA	2.14866	AGCCGA	2.40917
AGCCGC	4.00742	AGCCGC	2.12407
AGCCGG	0.515189	AGCCGG	-0.624054
AGCCGT	1.36419	AGCCGT	-0.394797
AGCCTA	2.66273	AGCCTA	1.42903
AGCCTC	2.6016	AGCCTC	1.81395
AGCCTG	2.26789	AGCCTG	-2.23813
AGCCTT	2.78204	AGCCTT	1.45994
AGCGAA	4.04037	AGCGAA	2.62712
AGCGAC	4.64042	AGCGAC	1.87848
AGCGAG	1.80563	AGCGAG	0.220686
AGCGAT	-0.0843412	AGCGAT	1.44565
AGCGCA	2.72081	AGCGCA	1.31575
AGCGCC	2.04221	AGCGCC	1.55691
AGCGCG	1.5334	AGCGCG	0.194632
AGCGCT	0.553119	AGCGCT	1.28994
AGCGGA	0.0323662	AGCGGA	1.23015
AGCGGC	0.472387	AGCGGC	0.964322
AGCGGG	0.100574	AGCGGG	0.0855422
AGCGGT	2.10635	AGCGGT	-7.00478
AGCGTA	-0.0160683	AGCGTA	1.50503
AGCGTC	2.27884	AGCGTC	1.78016
AGCGTG	1.62089	AGCGTG	-0.68125
AGCGTT	1.03675	AGCGTT	0.662824
AGCTAA	4.52078	AGCTAA	1.92332
AGCTAC	1.47086	AGCTAC	1.06488
AGCTAG	3.47576	AGCTAG	0.999047
AGCTAT	5.32678	AGCTAT	2.73123
AGCTCA	3.94288	AGCTCA	1.19957
AGCTCC	3.1337	AGCTCC	2.05067
AGCTCG	1.29386	AGCTCG	1.07343
AGCTCT	3.67096	AGCTCT	1.03045
AGCTGA	1.14652	AGCTGA	1.33054
AGCTGC	1.62793	AGCTGC	1.88996
AGCTGG	-0.119938	AGCTGG	0.224293
AGCTGT	1.54539	AGCTGT	1.03268
AGCTTA	2.70222	AGCTTA	2.20951
AGCTTC	4.87241	AGCTTC	1.15643
AGCTTG	1.42608	AGCTTG	-0.303104
AGCTTT	3.64106	AGCTTT	1.93647
AGGAAA	1.48629	AGGAAA	0.298862
AGGAAC	2.18639	AGGAAC	1.46193
AGGAAG	1.44317	AGGAAG	-0.419223
AGGAAT	1.05394	AGGAAT	1.07307
AGGACA	1.34106	AGGACA	0.358353
AGGACC	1.54213	AGGACC	1.08429
AGGACG	0.783443	AGGACG	-0.474535
AGGACT	0.0192527	AGGACT	-0.0532835
AGGAGA	1.70609	AGGAGA	0.521302
AGGAGC	2.35467	AGGAGC	0.82951
AGGAGG	-0.24435	AGGAGG	0.214133
AGGAGT	-0.0550023	AGGAGT	-0.45799
AGGATA	2.44145	AGGATA	0.886096
AGGATC	0.550145	AGGATC	0.536121
AGGATG	0.793148	AGGATG	-0.73154
AGGATT	1.63737	AGGATT	0.21315
AGGCAA	1.02634	AGGCAA	1.20253
AGGCAC	1.93463	AGGCAC	1.83309
AGGCAG	1.91774	AGGCAG	0.465368
AGGCAT	1.21612	AGGCAT	1.47094
AGGCCA	0.433229	AGGCCA	0.962671
AGGCCC	2.43089	AGGCCC	-0.0569853
AGGCCG	0.92995	AGGCCG	-0.141384
AGGCCT	0.825371	AGGCCT	0.938271
AGGCGA	2.12206	AGGCGA	1.38538
AGGCGC	0.0715583	AGGCGC	1.5357
AGGCGG	-0.360938	AGGCGG	0.522323
AGGCGT	0.41867	AGGCGT	-2.20703
AGGCTA	0.902734	AGGCTA	1.15417
AGGCTC	2.69088	AGGCTC	0.449972
AGGCTG	3.12795	AGGCTG	-1.897
AGGCTT	0.750818	AGGCTT	-0.350775
AGGGAA	0.982081	AGGGAA	0.66611
AGGGAC	0.977034	AGGGAC	0.841258
AGGGAG	1.80483	AGGGAG	-0.251778
AGGGAT	1.39674	AGGGAT	0.501362
AGGGCA	-0.0380143	AGGGCA	0.429903
AGGGCC	1.22807	AGGGCC	0.18307
AGGGCG	-0.357746	AGGGCG	0.214681
AGGGCT	1.65081	AGGGCT	-0.764752
AGGGGA	0.858466	AGGGGA	-0.0462358
AGGGGC	1.09685	AGGGGC	-0.154497
AGGGGG	1.0304	AGGGGG	-0.575099
AGGGGT	1.68317	AGGGGT	-6.28605
AGGGTA	-0.0288561	AGGGTA	-0.28491
AGGGTC	0.935126	AGGGTC	-0.603541
AGGGTG	0.974017	AGGGTG	-0.0565837
AGGGTT	0.957114	AGGGTT	-1.52381
AGGTAA	1.32178	AGGTAA	0.696839
AGGTAC	1.42768	AGGTAC	0.684103
AGGTAG	1.05549	AGGTAG	-0.601365
AGGTAT	1.7865	AGGTAT	0.811328
AGGTCA	-0.582026	AGGTCA	1.03734
AGGTCC	0.419253	AGGTCC	0.0489652
AGGTCG	1.68081	AGGTCG	-0.0421666
AGGTCT	0.448364	AGGTCT	-0.0802269
AGGTGA	0.924188	AGGTGA	0.353624
AGGTGC	0.0712038	AGGTGC	0.957347
AGGTGG	0.216156	AGGTGG	-0.0971419
AGGTGT	-0.138888	AGGTGT	-2.44596
AGGTTA	2.23804	AGGTTA	0.822653
AGGTTC	-0.306169	AGGTTC	0.212727
AGGTTG	0.269376	AGGTTG	-0.749781
AGGTTT	0.552518	AGGTTT	-0.194218
AGTAAA	4.14393	AGTAAA	2.83047
AGTAAC	3.77201	AGTAAC	2.13333
AGTAAG	4.03376	AGTAAG	-0.589181
AGTAAT	3.26829	AGTAAT	2.39768
AGTACA	1.73614	AGTACA	1.85421
AGTACC	1.52287	AGTACC	1.99463
AGTACG	3.76079	AGTACG	-0.203499
AGTACT	3.26178	AGTACT	1.42407
AGTAGA	3.27319	AGTAGA	1.99134
AGTAGC	3.11599	AGTAGC	1.88084
AGTAGG	2.25899	AGTAGG	0.149692
AGTAGT	0.5949	AGTAGT	-1.04417
AGTATA	2.92117	AGTATA	1.89459
AGTATC	3.49223	AGTATC	1.94695
AGTATG	1.2462	AGTATG	-0.658052
AGTATT	2.87551	AGTATT	1.91637
AGTCAA	2.50598	AGTCAA	2.65738
AGTCAC	6.16017	AGTCAC	2.84909
AGTCAG	3.54764	AGTCAG	0.693552
AGTCAT	4.45381	AGTCAT	2.16855
AGTCCA	3.0523	AGTCCA	1.81476
AGTCCC	2.45517	AGTCCC	2.3858
AGTCCG	2.56651	AGTCCG	0.820311
AGTCCT	2.25933	AGTCCT	1.73759
AGTCGA	2.92454	AGTCGA	2.42641
AGTCGC	2.93002	AGTCGC	1.91699
AGTCGG	1.62129	AGTCGG	0.0109143
AGTCGT	1.95907	AGTCGT	-1.13615
AGTCTA	2.58584	AGTCTA	1.58439
AGTCTC	2.21696	AGTCTC	1.94654
AGTCTG	4.82423	AGTCTG	-1.98007
AGTCTT	3.94921	AGTCTT	3.00869
AGTGAA	2.72361	AGTGAA	2.36599
AGTGAC	1.25212	AGTGAC	2.0819
AGTGAG	0.607956	AGTGAG	0.0780766
AGTGAT	0.754351	AGTGAT	1.48743
AGTGCA	2.88926	AGTGCA	0.687756
AGTGCC	2.47769	AGTGCC	1.88987
AGTGCG	-0.223528	AGTGCG	0.297881
AGTGCT	1.32173	AGTGCT	0.665185
AGTGGA	1.29276	AGTGGA	-1.2841
AGTGGC	0.748779	AGTGGC	-1.94539
AGTGGG	0.0352784	AGTGGG	-1.05972
AGTGGT	4.86837	AGTGGT	-6.68922
AGTGTA	3.34397	AGTGTA	1.29096
AGTGTC	1.05259	AGTGTC	0.208154
AGTGTG	0.426155	AGTGTG	-0.604951
AGTGTT	0.417622	AGTGTT	0.451823
AGTTAA	4.68027	AGTTAA	2.58156
AGTTAC	4.31321	AGTTAC	2.04477
AGTTAG	2.84859	AGTTAG	1.27503
AGTTAT	2.64862	AGTTAT	2.92016
AGTTCA	2.36709	AGTTCA	2.07482
AGTTCC	4.94159	AGTTCC	1.56608
AGTTCG	1.71324	AGTTCG	0.149354
AGTTCT	3.1781	AGTTCT	1.91801
AGTTGA	2.02138	AGTTGA	2.05359
AGTTGC	2.73687	AGTTGC	1.84532
AGTTGG	0.616443	AGTTGG	0.0826676
AGTTGT	2.05642	AGTTGT	-0.455522
AGTTTA	3.11428	AGTTTA	2.60059
AGTTTC	2.93178	AGTTTC	1.90047
AGTTTG	2.61304	AGTTTG	0.397719
AGTTTT	2.84404	AGTTTT	2.52102
ATAAAA	2.10134	ATAAAA	1.2247
ATAAAC	2.80817	ATAAAC	1.15514
ATAAAG	0.646259	ATAAAG	0.66366
ATAAAT	2.2868	ATAAAT	1.49311
ATAACA	0.697823	ATAACA	0.171413
ATAACC	2.08514	ATAACC	0.717712
ATAACG	1.89631	ATAACG	-0.935447
ATAACT	1.53801	ATAACT	1.01922
ATAAGA	1.52976	ATAAGA	1.85256
ATAAGC	3.21597	ATAAGC	0.879904
ATAAGG	1.13583	ATAAGG	0.163432
ATAAGT	1.28906	ATAAGT	-0.224124
ATAATA	2.05937	ATAATA	1.02738
ATAATC	3.41404	ATAATC	1.14486
ATAATG	1.84545	ATAATG	-0.854005
ATAATT	2.42559	ATAATT	1.19392
ATACAA	2.50097	ATACAA	1.00885
ATACAC	4.08227	ATACAC	1.86737
ATACAG	0.822703	ATACAG	-0.0602087
ATACAT	3.27926	ATACAT	2.25715
ATACCA	0.469885	ATACCA	1.03783
ATACCC	1.21612	ATACCC	0.885006
ATACCG	1.49562	ATACCG	0.853366
ATACCT	2.2007	ATACCT	0.834094
ATACGA	3.30511	ATACGA	2.04907
ATACGC	2.50422	ATACGC	1.72299
ATACGG	1.01432	ATACGG	-0.482141
ATACGT	0.761827	ATACGT	0.681451
ATACTA	2.71659	ATACTA	1.04171
ATACTC	2.63535	ATACTC	0.485971
ATACTG	3.84916	ATACTG	-2.45894
ATACTT	2.84992	ATACTT	1.01336
ATAGAA	1.95059	ATAGAA	1.31037
ATAGAC	2.77276	ATAGAC	1.93145
ATAGAG	2.14343	ATAGAG	0.222172
ATAGAT	2.81961	ATAGAT	1.69874
ATAGCA	1.83853	ATAGCA	0.8143
ATAGCC	2.23617	ATAGCC	2.03381
ATAGCG	1.62463	ATAGCG	0.0524411
ATAGCT	1.24412	ATAGCT	0.86298
ATAGGA	2.55152	ATAGGA	-0.250177
ATAGGC	1.08856	ATAGGC	-0.00173673
ATAGGG	-0.15444	ATAGGG	0.267168
ATAGGT	1.98469	ATAGGT	-4.83649
ATAGTA	1.92483	ATAGTA	1.42593
ATAGTC	2.23747	ATAGTC	0.977249
ATAGTG	0.251315	ATAGTG	-1.13226
ATAGTT	1.2727	ATAGTT	0.388413
ATATAA	3.72187	ATATAA	1.77058
ATATAC	4.99162	ATATAC	2.00059
ATATAG	3.48921	ATATAG	0.822334
ATATAT	3.63414	ATATAT	2.36057
ATATCA	2.62108	ATATCA	1.25803
ATATCC	3.98392	ATATCC	0.991879
ATATCG	2.58085	ATATCG	0.893704
ATATCT	3.7767	ATATCT	1.62471
ATATGA	3.53436	ATATGA	2.3251
ATATGC	3.72347	ATATGC	1.38404
ATATGG	-0.00990816	ATATGG	0.627937
ATATGT	1.24661	ATATGT	0.0700674
ATATTA	3.52032	ATATTA	1.14874
ATATTC	3.06553	ATATTC	1.5977
ATATTG	2.56833	ATATTG	-0.540344
ATATTT	3.1225	ATATTT	1.92703
ATCAAA	5.32449	ATCAAA	2.59019
ATCAAC	4.64553	ATCAAC	2.47116
ATCAAG	3.64103	ATCAAG	0.473359
ATCAAT	3.83706	ATCAAT	2.55229
ATCACA	3.3773	ATCACA	1.9618
ATCACC	3.62207	ATCACC	2.7405
ATCACG	3.07935	ATCACG	0.899678
ATCACT	3.3085	ATCACT	2.69396
ATCAGA	5.16587	ATCAGA	2.35209
ATCAGC	3.31396	ATCAGC	2.43059
ATCAGG	0.516753	ATCAGG	0.539464
ATCAGT	-0.309896	ATCAGT	0.0271719
ATCATA	4.89278	ATCATA	2.33573
ATCATC	3.73834	ATCATC	2.80891
ATCATG	4.48515	ATCATG	0.262649
ATCATT	4.4139	ATCATT	2.36971
ATCCAA	3.45541	ATCCAA	2.84205
ATCCAC	5.24562	ATCCAC	2.80821
ATCCAG	2.33519	ATCCAG	1.01406
ATCCAT	4.58154	ATCCAT	3.2076
ATCCCA	3.90491	ATCCCA	1.46744
ATCCCC	2.70315	ATCCCC	2.12756
ATCCCG	2.66542	ATCCCG	0.665407
ATCCCT	3.08781	ATCCCT	2.30747
ATCCGA	5.74315	ATCCGA	3.3986
ATCCGC	4.62888	ATCCGC	3.23285
ATCCGG	0.0513612	ATCCGG	0.450684
ATCCGT	1.86135	ATCCGT	0.132831
ATCCTA	4.40872	ATCCTA	2.03773
ATCCTC	4.80724	ATCCTC	2.90721
ATCCTG	2.11001	ATCCTG	-2.47618
ATCCTT	4.28408	ATCCTT	2.19352
ATCGAA	2.91515	ATCGAA	3.41473
ATCGAC	4.29006	ATCGAC	2.88736
ATCGAG	3.62859	ATCGAG	0.646524
ATCGAT	2.46278	ATCGAT	1.50955
ATCGCA	4.08324	ATCGCA	2.63895
ATCGCC	4.74473	ATCGCC	3.95687
ATCGCG	3.35702	ATCGCG	1.87673
ATCGCT	2.99588	ATCGCT	2.01221
ATCGGA	0.276642	ATCGGA	0.0586612
ATCGGC	1.43804	ATCGGC	-0.344138
ATCGGG	0.750214	ATCGGG	0.435787
ATCGGT	1.67941	ATCGGT	-5.19342
ATCGTA	3.35287	ATCGTA	2.84773
ATCGTC	3.03007	ATCGTC	2.22386
ATCGTG	0.821876	ATCGTG	-0.429778
ATCGTT	2.87136	ATCGTT	1.25509
ATCTAA	5.42059	ATCTAA	3.35738
ATCTAC	5.97042	ATCTAC	3.96051
ATCTAG	3.17083	ATCTAG	1.81567
ATCTAT	4.90323	ATCTAT	2.95646
ATCTCA	5.07317	ATCTCA	2.27576
ATCTCC	4.26725	ATCTCC	3.07099
ATCTCG	3.92876	ATCTCG	1.10857
ATCTCT	4.28865	ATCTCT	2.64812
ATCTGA	5.19646	ATCTGA	2.51604
ATCTGC	2.89839	ATCTGC	3.46191
ATCTGG	1.20153	ATCTGG	0.447699
ATCTGT	0.940527	ATCTGT	0.0979011
ATCTTA	3.05609	ATCTTA	2.14667
ATCTTC	3.99388	ATCTTC	2.46735
ATCTTG	3.66126	ATCTTG	0.116919
ATCTTT	4.53634	ATCTTT	2.56762
ATGAAA	1.64679	ATGAAA	2.32576
ATGAAC	2.08966	ATGAAC	0.970914
ATGAAG	0.723966	ATGAAG	0.453013
ATGAAT	0.77547	ATGAAT	1.67838
ATGACA	3.07637	ATGACA	0.809461
ATGACC	1.75522	ATGACC	1.14056
ATGACG	0.989766	ATGACG	0.161012
ATGACT	1.69325	ATGACT	1.39
ATGAGA	0.375992	ATGAGA	0.862377
ATGAGC	1.39257	ATGAGC	0.744092
ATGAGG	0.285764	ATGAGG	-0.0943097
ATGAGT	1.92653	ATGAGT	0.905115
ATGATA	1.92378	ATGATA	0.916358
ATGATC	2.74224	ATGATC	1.84935
ATGATG	1.42362	ATGATG	0.131326
ATGATT	1.34413	ATGATT	1.62174
ATGCAA	1.18296	ATGCAA	0.469107
ATGCAC	1.91655	ATGCAC	1.41158
ATGCAG	2.00906	ATGCAG	0.0122815
ATGCAT	0.766622	ATGCAT	0.797022
ATGCCA	2.77386	ATGCCA	0.00121936
ATGCCC	1.96437	ATGCCC	1.15224
ATGCCG	2.04807	ATGCCG	0.0519511
ATGCCT	2.34203	ATGCCT	0.342531
ATGCGA	1.11993	ATGCGA	1.47401
ATGCGC	0.566865	ATGCGC	0.783768
ATGCGG	-0.243633	ATGCGG	0.917314
ATGCGT	-0.483258	ATGCGT	-1.2686
ATGCTA	1.11486	ATGCTA	0.922981
ATGCTC	1.6325	ATGCTC	1.229
ATGCTG	2.6473	ATGCTG	-1.82562
ATGCTT	0.672513	ATGCTT	1.32882
ATGGAA	0.339692	ATGGAA	1.543
ATGGAC	-0.953165	ATGGAC	0.260377
ATGGAG	2.02403	ATGGAG	-0.25998
ATGGAT	0.448449	ATGGAT	-0.808181
ATGGCA	1.53938	ATGGCA	-0.0121876
ATGGCC	1.83634	ATGGCC	0.824331
ATGGCG	-1.29518	ATGGCG	0.197259
ATGGCT	0.339638	ATGGCT	0.145363
ATGGGA	-0.0380927	ATGGGA	-0.126312
ATGGGC	0.893458	ATGGGC	-0.298822
ATGGGG	0.922216	ATGGGG	-0.526049
ATGGGT	1.87367	ATGGGT	-4.44546
ATGGTA	1.76379	ATGGTA	0.663764
ATGGTC	0.548388	ATGGTC	-0.719378
ATGGTG	-0.502557	ATGGTG	0.129597
ATGGTT	1.35743	ATGGTT	-1.48698
ATGTAA	2.57867	ATGTAA	2.0103
ATGTAC	3.29189	ATGTAC	2.76979
ATGTAG	2.69168	ATGTAG	1.13969
ATGTAT	2.77874	ATGTAT	1.86753
ATGTCA	2.20639	ATGTCA	1.16502
ATGTCC	2.50848	ATGTCC	2.04814
ATGTCG	0.953029	ATGTCG	-0.0712928
ATGTCT	2.09301	ATGTCT	1.55084
ATGTGA	-0.51879	ATGTGA	1.27212
ATGTGC	0.403149	ATGTGC	1.28825
ATGTGG	-0.658384	ATGTGG	-0.951592
ATGTGT	0.32774	ATGTGT	-2.69924
ATGTTA	2.27222	ATGTTA	1.2064
ATGTTC	1.21612	ATGTTC	1.6566
ATGTTG	-0.00871471	ATGTTG	-0.621897
ATGTTT	2.30547	ATGTTT	1.77237
ATTAAA	2.9947	ATTAAA	1.94774
ATTAAC	3.11019	ATTAAC	2.14748
ATTAAG	2.76504	ATTAAG	0.000378566
ATTAAT	4.35922	ATTAAT	1.97044
ATTACA	3.59469	ATTACA	1.49668
ATTACC	1.98078	ATTACC	1.29752
ATTACG	2.04842	ATTACG	-0.0391977
ATTACT	3.08617	ATTACT	1.23861
ATTAGA	4.18235	ATTAGA	2.38173
ATTAGC	2.47724	ATTAGC	2.41669
ATTAGG	2.04525	ATTAGG	-0.598932
ATTAGT	2.05103	ATTAGT	-0.464513
ATTATA	3.23872	ATTATA	1.57299
ATTATC	3.42452	ATTATC	1.53377
ATTATG	2.62484	ATTATG	-1.07872
ATTATT	2.86565	ATTATT	1.35439
ATTCAA	4.59041	ATTCAA	1.17597
ATTCAC	4.22105	ATTCAC	2.27882
ATTCAG	2.4547	ATTCAG	-0.179499
ATTCAT	4.05424	ATTCAT	1.84543
ATTCCA	2.79453	ATTCCA	1.53881
ATTCCC	2.48616	ATTCCC	1.25125
ATTCCG	1.8894	ATTCCG	-0.929626
ATTCCT	2.42986	ATTCCT	1.5095
ATTCGA	4.44237	ATTCGA	2.17782
ATTCGC	3.35462	ATTCGC	2.26523
ATTCGG	1.23044	ATTCGG	0.173907
ATTCGT	1.07776	ATTCGT	-0.688272
ATTCTA	4.08482	ATTCTA	1.06177
ATTCTC	2.85963	ATTCTC	1.09903
ATTCTG	3.32108	ATTCTG	-3.34495
ATTCTT	3.48698	ATTCTT	1.69494
ATTGAA	2.64051	ATTGAA	1.91628
ATTGAC	2.95691	ATTGAC	2.51323
ATTGAG	1.42567	ATTGAG	-0.447546
ATTGAT	0.720007	ATTGAT	0.856488
ATTGCA	2.45847	ATTGCA	1.6981
ATTGCC	2.05269	ATTGCC	1.25111
ATTGCG	0.33537	ATTGCG	-0.221115
ATTGCT	0.405242	ATTGCT	0.686852
ATTGGA	1.23235	ATTGGA	-0.549073
ATTGGC	0.777763	ATTGGC	-0.567286
ATTGGG	0.61088	ATTGGG	-0.347019
ATTGGT	3.20642	ATTGGT	-8.16001
ATTGTA	1.49886	ATTGTA	1.15835
ATTGTC	2.47579	ATTGTC	0.715037
ATTGTG	0.00690668	ATTGTG	-0.323164
ATTGTT	1.2381	ATTGTT	0.722869
ATTTAA	4.81473	ATTTAA	2.28167
ATTTAC	5.52978	ATTTAC	3.09965
ATTTAG	3.78506	ATTTAG	0.310902
ATTTAT	5.12071	ATTTAT	2.5274
ATTTCA	3.42206	ATTTCA	0.592723
ATTTCC	2.53991	ATTTCC	1.97771
ATTTCG	2.23807	ATTTCG	0.344836
ATTTCT	3.72833	ATTTCT	2.53735
ATTTGA	3.42864	ATTTGA	2.59087
ATTTGC	3.79875	ATTTGC	2.53193
ATTTGG	1.28813	ATTTGG	0.258897
ATTTGT	0.858143	ATTTGT	0.0191974
ATTTTA	2.56	ATTTTA	1.8776
ATTTTC	4.05011	ATTTTC	1.62501
ATTTTG	2.50266	ATTTTG	-0.346905
ATTTTT	3.13166	ATTTTT	1.83772
CAAAAA	1.23086	CAAAAA	1.04648
CAAAAC	1.51944	CAAAAC	1.27503
CAAAAG	1.98046	CAAAAG	0.345377
CAAAAT	2.85608	CAAAAT	1.43954
CAAACA	1.86713	CAAACA	0.296814
CAAACC	3.02101	CAAACC	0.943485
CAAACG	2.24408	CAAACG	-0.0870002
CAAACT	1.91305	CAAACT	1.25424
CAAAGA	3.41031	CAAAGA	1.85862
CAAAGC	1.25778	CAAAGC	0.891376
CAAAGG	0.561141	CAAAGG	0.129115
CAAAGT	0.617565	CAAAGT	-0.0285917
CAAATA	3.94107	CAAATA	0.714338
CAAATC	2.13304	CAAATC	1.20593
CAAATG	1.41023	CAAATG	-0.725116
CAAATT	1.37862	CAAATT	1.30667
CAACAA	1.61518	CAACAA	1.83979
CAACAC	1.97087	CAACAC	2.16382
CAACAG	1.9256	CAACAG	-0.153978
CAACAT	3.42247	CAACAT	1.99915
CAACCA	1.40576	CAACCA	0.529445
CAACCC	1.71146	CAACCC	1.10936
CAACCG	-0.0443319	CAACCG	0.281231
CAACCT	1.74714	CAACCT	0.99423
CAACGA	1.04752	CAACGA	1.48245
CAACGC	2.35689	CAACGC	1.33927
CAACGG	1.1765	CAACGG	-0.46365
CAACGT	1.31109	CAACGT	-0.620446
CAACTA	1.91333	CAACTA	0.724823
CAACTC	1.72683	CAACTC	1.12539
CAACTG	1.32513	CAACTG	-18.0594
CAACTT	1.14096	CAACTT	1.84768
CAAGAA	2.63732	CAAGAA	1.79521
CAAGAC	1.87971	CAAGAC	2.03881
CAAGAG	2.74577	CAAGAG	-0.0250839
CAAGAT	1.32688	CAAGAT	0.980017
CAAGCA	0.000119247	CAAGCA	1.69645
CAAGCC	2.16505	CAAGCC	0.633385
CAAGCG	3.30138	CAAGCG	-0.959371
CAAGCT	2.42566	CAAGCT	0.539925
CAAGGA	-0.420716	CAAGGA	-0.0647468
CAAGGC	0.302714	CAAGGC	-0.422714
CAAGGG	1.14064	CAAGGG	-0.268561
CAAGGT	0.285565	CAAGGT	-5.25148
CAAGTA	0.620623	CAAGTA	1.3979
CAAGTC	0.608621	CAAGTC	0.989501
CAAGTG	0.768037	CAAGTG	-1.76598
CAAGTT	1.30678	CAAGTT	0.51843
CAATAA	2.47345	CAATAA	2.09095
CAATAC	3.18542	CAATAC	2.11864
CAATAG	2.11487	CAATAG	1.47119
CAATAT	3.50654	CAATAT	3.03813
CAATCA	1.95036	CAATCA	0.410615
CAATCC	3.09868	CAATCC	1.10087
CAATCG	2.6917	CAATCG	0.151347
CAATCT	2.75627	CAATCT	1.47589
CAATGA	2.96115	CAATGA	1.8028
CAATGC	2.01697	CAATGC	2.75415
CAATGG	1.9513	CAATGG	0.233891
CAATGT	1.63219	CAATGT	0.197175
CAATTA	2.87753	CAATTA	0.796723
CAATTC	2.5231	CAATTC	1.21099
CAATTG	1.29114	CAATTG	-0.363631
CAATTT	2.7274	CAATTT	1.44295
CACAAA	3.27127	CACAAA	3.42501
CACAAC	4.84787	CACAAC	3.05505
CACAAG	2.32109	CACAAG	0.989237
CACAAT	4.71779	CACAAT	2.99043
CACACA	4.7173	CACACA	1.64113
CACACC	3.86114	CACACC	1.12057
CACACG	1.1584	CACACG	0.211321
CACACT	2.83812	CACACT	2.28781
CACAGA	4.27569	CACAGA	3.62761
CACAGC	4.7268	CACAGC	3.02984
CACAGG	0.476634	CACAGG	0.344343
CACAGT	0.975635	CACAGT	-0.163549
CACATA	4.04487	CACATA	3.02752
CACATC	3.64885	CACATC	2.21022
CACATG	3.03619	CACATG	0.545712
CACATT	4.43434	CACATT	2.57215
CACCAA	4.67185	CACCAA	2.72916
CACCAC	4.14256	CACCAC	2.85032
CACCAG	4.38736	CACCAG	0.89983
CACCAT	5.22154	CACCAT	3.46305
CACCCA	1.33784	CACCCA	1.67328
CACCCC	1.9447	CACCCC	1.405
CACCCG	1.85406	CACCCG	0.756627
CACCCT	2.64381	CACCCT	1.45857
CACCGA	4.39654	CACCGA	2.38658
CACCGC	1.94518	CACCGC	2.74204
CACCGG	-0.374589	CACCGG	0.617544
CACCGT	0.648428	CACCGT	-0.559312
CACCTA	2.49342	CACCTA	2.1395
CACCTC	4.02159	CACCTC	1.96755
CACCTG	1.17314	CACCTG	-0.580858
CACCTT	3.52938	CACCTT	1.95124
CACGAA	5.50444	CACGAA	3.01619
CACGAC	3.57584	CACGAC	3.65737
CACGAG	1.94903	CACGAG	1.64394
CACGAT	2.14798	CACGAT	1.40382
CACGCA	2.47934	CACGCA	1.79529
CACGCC	4.91044	CACGCC	2.90543
CACGCG	2.10976	CACGCG	0.132372
CACGCT	1.66172	CACGCT	2.00509
CACGGA	1.21612	CACGGA	-0.0115613
CACGGC	1.91212	CACGGC	0.0436416
CACGGG	-0.572099	CACGGG	0.153788
CACGGT	4.39206	CACGGT	-4.12005
CACGTA	2.66119	CACGTA	1.15617
CACGTC	2.58439	CACGTC	1.8541
CACGTG	1.02856	CACGTG	-0.778359
CACGTT	1.26919	CACGTT	1.14562
CACTAA	6.11938	CACTAA	3.26373
CACTAC	4.80731	CACTAC	4.45727
CACTAG	4.66192	CACTAG	1.21845
CACTAT	5.80252	CACTAT	3.74962
CACTCA	4.55444	CACTCA	2.42021
CACTCC	4.64389	CACTCC	1.60047
CACTCG	1.6374	CACTCG	0.336848
CACTCT	4.98509	CACTCT	2.9643
CACTGA	3.75851	CACTGA	2.11876
CACTGC	5.05342	CACTGC	2.73327
CACTGG	-0.101393	CACTGG	-0.44577
CACTGT	1.04056	CACTGT	1.09344
CACTTA	3.3961	CACTTA	2.26799
CACTTC	3.28147	CACTTC	2.5778
CACTTG	3.97429	CACTTG	-0.119057
CACTTT	4.13013	CACTTT	2.53651
CAGAAA	3.74582	CAGAAA	0.957605
CAGAAC	4.41729	CAGAAC	1.77556
CAGAAG	4.11196	CAGAAG	-1.40036
CAGAAT	3.66709	CAGAAT	2.04288
CAGACA	2.56065	CAGACA	1.71157
CAGACC	3.84049	CAGACC	1.31656
CAGACG	0.863383	CAGACG	-0.542203
CAGACT	2.17294	CAGACT	2.4393
CAGAGA	0.641237	CAGAGA	1.49027
CAGAGC	0.807205	CAGAGC	1.37824
CAGAGG	0.649511	CAGAGG	-0.230501
CAGAGT	0.189024	CAGAGT	-0.0674145
CAGATA	-0.293523	CAGATA	0.14419
CAGATC	3.70388	CAGATC	1.2026
CAGATG	0.0837064	CAGATG	-0.774697
CAGATT	2.19493	CAGATT	1.23968
CAGCAA	3.23967	CAGCAA	1.75999
CAGCAC	1.12377	CAGCAC	1.76445
CAGCAG	2.97728	CAGCAG	0.661757
CAGCAT	3.73913	CAGCAT	1.84763
CAGCCA	1.17762	CAGCCA	0.734136
CAGCCC	2.08193	CAGCCC	1.52282
CAGCCG	2.07339	CAGCCG	0.173235
CAGCCT	1.36686	CAGCCT	1.65151
CAGCGA	1.91175	CAGCGA	1.43409
CAGCGC	2.53809	CAGCGC	1.35982
CAGCGG	0.646614	CAGCGG	0.166574
CAGCGT	-0.223636	CAGCGT	-2.19683
CAGCTA	1.91442	CAGCTA	1.11472
CAGCTC	1.73826	CAGCTC	2.16071
CAGCTG	2.73322	CAGCTG	0.408287
CAGCTT	3.03536	CAGCTT	1.41259
CAGGAA	2.77358	CAGGAA	1.11854
CAGGAC	2.20665	CAGGAC	1.15135
CAGGAG	1.32291	CAGGAG	0.237696
CAGGAT	0.98262	CAGGAT	-0.647146
CAGGCA	0.421492	CAGGCA	0.593242
CAGGCC	2.3399	CAGGCC	0.813704
CAGGCG	1.06429	CAGGCG	0.487892
CAGGCT	-0.833378	CAGGCT	-0.0969325
CAGGGA	-0.00373513	CAGGGA	0.255253
CAGGGC	-0.0556267	CAGGGC	1.0712
CAGGGG	0.509122	CAGGGG	0.352575
CAGGGT	1.99292	CAGGGT	-6.91083
CAGGTA	1.46009	CAGGTA	0.633243
CAGGTC	0.304377	CAGGTC	-0.408843
CAGGTG	0.630447	CAGGTG	-0.431506
CAGGTT	0.177612	CAGGTT	-1.02626
CAGTAA	4.86803	CAGTAA	2.96206
CAGTAC	4.78685	CAGTAC	2.57652
CAGTAG	2.94445	CAGTAG	0.887516
CAGTAT	2.90194	CAGTAT	2.38956
CAGTCA	1.00362	CAGTCA	2.11056
CAGTCC	3.43673	CAGTCC	1.79024
CAGTCG	2.12041	CAGTCG	0.015692
CAGTCT	2.44914	CAGTCT	1.49217
CAGTGA	1.97222	CAGTGA	0.983001
CAGTGC	2.25904	CAGTGC	1.48827
CAGTGG	0.397819	CAGTGG	0.205556
CAGTGT	0.420456	CAGTGT	-2.03869
CAGTTA	2.79117	CAGTTA	2.31881
CAGTTC	3.21377	CAGTTC	0.930519
CAGTTG	1.28222	CAGTTG	-0.474291
CAGTTT	2.76108	CAGTTT	1.50107
CATAAA	3.13516	CATAAA	1.5309
CATAAC	4.3661	CATAAC	1.84714
CATAAG	3.42672	CATAAG	0.910575
CATAAT	3.86881	CATAAT	2.17726
CATACA	2.9332	CATACA	1.43227
CATACC	1.53654	CATACC	2.09053
CATACG	4.22121	CATACG	-0.515369
CATACT	3.0291	CATACT	1.6965
CATAGA	2.626	CATAGA	2.46504
CATAGC	2.43597	CATAGC	1.47519
CATAGG	0.761329	CATAGG	0.204096
CATAGT	0.820893	CATAGT	-0.221609
CATATA	2.97424	CATATA	1.62672
CATATC	2.02613	CATATC	1.24604
CATATG	2.72003	CATATG	0.0791106
CATATT	2.83983	CATATT	1.11187
CATCAA	2.61972	CATCAA	2.75355
CATCAC	4.4845	CATCAC	2.93563
CATCAG	3.0483	CATCAG	1.02325
CATCAT	4.6086	CATCAT	1.97457
CATCCA	1.50345	CATCCA	2.08269
CATCCC	3.45689	CATCCC	0.882593
CATCCG	0.8587	CATCCG	-0.116712
CATCCT	3.61026	CATCCT	1.87438
CATCGA	4.97516	CATCGA	2.45616
CATCGC	3.43892	CATCGC	2.23597
CATCGG	-0.68667	CATCGG	0.641618
CATCGT	0.664847	CATCGT	-0.819511
CATCTA	3.57215	CATCTA	1.61148
CATCTC	2.02212	CATCTC	1.58443
CATCTG	3.29872	CATCTG	-1.02913
CATCTT	2.17435	CATCTT	1.37202
CATGAA	2.99989	CATGAA	1.62688
CATGAC	4.58533	CATGAC	2.16035
CATGAG	2.58415	CATGAG	0.394724
CATGAT	2.01523	CATGAT	1.01313
CATGCA	1.48569	CATGCA	0.312367
CATGCC	1.71406	CATGCC	2.06483
CATGCG	-0.00686821	CATGCG	0.636317
CATGCT	2.12513	CATGCT	1.02455
CATGGA	0.95419	CATGGA	-0.235688
CATGGC	2.01498	CATGGC	-1.25028
CATGGG	-0.33217	CATGGG	0.299249
CATGGT	-1.42677	CATGGT	-6.20087
CATGTA	1.84395	CATGTA	1.8778
CATGTC	1.80967	CATGTC	1.11535
CATGTG	2.05918	CATGTG	-0.0853104
CATGTT	0.2069	CATGTT	0.201636
CATTAA	5.33142	CATTAA	1.98878
CATTAC	5.82406	CATTAC	3.70867
CATTAG	3.09213	CATTAG	1.34225
CATTAT	5.73302	CATTAT	3.50281
CATTCA	2.71078	CATTCA	1.34824
CATTCC	3.18614	CATTCC	2.14231
CATTCG	0.880875	CATTCG	0.312058
CATTCT	3.63319	CATTCT	1.94045
CATTGA	5.54705	CATTGA	2.51659
CATTGC	4.30519	CATTGC	2.72002
CATTGG	-0.0600077	CATTGG	0.942852
CATTGT	0.536122	CATTGT	-0.103992
CATTTA	3.62132	CATTTA	1.98237
CATTTC	3.03386	CATTTC	2.13643
CATTTG	1.85084	CATTTG	-0.355931
CATTTT	3.40988	CATTTT	1.88676
CCAAAA	1.03071	CCAAAA	1.20425
CCAAAC	3.68969	CCAAAC	1.56379
CCAAAG	-0.68646	CCAAAG	-1.19789
CCAAAT	1.88679	CCAAAT	1.80606
CCAACA	2.3935	CCAACA	-1.5916
CCAACC	2.8133	CCAACC	0.26044
CCAACG	0.492446	CCAACG	-7.57768
CCAACT	13.6245	CCAACT	-14.0735
CCAAGA	0.811817	CCAAGA	1.25966
CCAAGC	1.44572	CCAAGC	1.09798
CCAAGG	2.4084	CCAAGG	-1.2175
CCAAGT	1.80467	CCAAGT	0.700168
CCAATA	0.411991	CCAATA	0.977113
CCAATC	1.33318	CCAATC	1.09425
CCAATG	3.64393	CCAATG	-1.06003
CCAATT	1.27114	CCAATT	-0.409865
CCACAA	2.93369	CCACAA	1.06149
CCACAC	1.42969	CCACAC	2.53433
CCACAG	3.42478	CCACAG	-1.09817
CCACAT	2.15923	CCACAT	1.15091
CCACCA	3.0952	CCACCA	1.29472
CCACCC	2.08766	CCACCC	1.91671
CCACCG	2.46073	CCACCG	0.101138
CCACCT	2.68991	CCACCT	0.116364
CCACGA	3.86282	CCACGA	1.24201
CCACGC	3.87369	CCACGC	1.04706
CCACGG	0.73084	CCACGG	-2.11427
CCACGT	1.29749	CCACGT	-0.0505926
CCACTA	2.60057	CCACTA	1.47842
CCACTC	2.62604	CCACTC	1.07654
CCACTG	3.25297	CCACTG	-21.2968
CCACTT	1.89921	CCACTT	1.53051
CCAGAA	1.38555	CCAGAA	1.0469
CCAGAC	2.42538	CCAGAC	2.01198
CCAGAG	1.34913	CCAGAG	-0.806835
CCAGAT	4.11093	CCAGAT	1.69614
CCAGCA	1.75314	CCAGCA	0.984677
CCAGCC	2.36247	CCAGCC	2.01223
CCAGCG	3.22199	CCAGCG	-1.22449
CCAGCT	1.07327	CCAGCT	-0.840538
CCAGGA	-0.700337	CCAGGA	1.32181
CCAGGC	2.54861	CCAGGC	0.382308
CCAGGG	-0.247713	CCAGGG	0.00610306
CCAGGT	1.82027	CCAGGT	-5.2435
CCAGTA	2.40708	CCAGTA	1.01352
CCAGTC	2.85759	CCAGTC	1.96536
CCAGTG	1.88041	CCAGTG	-2.71175
CCAGTT	2.44091	CCAGTT	1.51631
CCATAA	4.70531	CCATAA	2.39643
CCATAC	4.05688	CCATAC	2.50495
CCATAG	1.97848	CCATAG	-0.897297
CCATAT	4.44307	CCATAT	3.00566
CCATCA	2.04713	CCATCA	1.21945
CCATCC	3.84151	CCATCC	2.38457
CCATCG	2.56767	CCATCG	-2.28759
CCATCT	3.18159	CCATCT	1.06756
CCATGA	1.74945	CCATGA	2.02826
CCATGC	1.64814	CCATGC	0.916916
CCATGG	-0.485518	CCATGG	-0.585591
CCATGT	1.17117	CCATGT	0.879096
CCATTA	2.87843	CCATTA	2.32893
CCATTC	2.4888	CCATTC	1.57788
CCATTG	4.42736	CCATTG	-2.73082
CCATTT	3.53975	CCATTT	2.48958
CCCAAA	4.24887	CCCAAA	2.73075
CCCAAC	2.65126	CCCAAC	1.87738
CCCAAG	3.16846	CCCAAG	0.680104
CCCAAT	3.33844	CCCAAT	2.11856
CCCACA	3.8513	CCCACA	2.35446
CCCACC	3.57088	CCCACC	3.2386
CCCACG	1.09345	CCCACG	0.732089
CCCACT	2.61195	CCCACT	1.12959
CCCAGA	4.85139	CCCAGA	2.2447
CCCAGC	2.4742	CCCAGC	1.41316
CCCAGG	1.92864	CCCAGG	0.67957
CCCAGT	1.15975	CCCAGT	1.76645
CCCATA	3.76972	CCCATA	1.89767
CCCATC	4.54956	CCCATC	1.7635
CCCATG	2.68928	CCCATG	-0.446999
CCCATT	4.34906	CCCATT	1.66352
CCCCAA	3.88987	CCCCAA	2.16318
CCCCAC	3.49289	CCCCAC	1.2107
CCCCAG	1.39407	CCCCAG	0.509666
CCCCAT	2.73997	CCCCAT	0.660057
CCCCCA	3.84208	CCCCCA	1.78255
CCCCCC	2.7022	CCCCCC	1.897
CCCCCG	2.13682	CCCCCG	-0.257502
CCCCCT	3.56958	CCCCCT	0.972611
CCCCGA	4.92571	CCCCGA	2.33743
CCCCGC	3.10396	CCCCGC	1.18214
CCCCGG	0.209231	CCCCGG	-0.00881734
CCCCGT	2.07078	CCCCGT	0.0152707
CCCCTA	1.68384	CCCCTA	1.42912
CCCCTC	2.03609	CCCCTC	1.59957
CCCCTG	1.58595	CCCCTG	-0.921969
CCCCTT	2.9421	CCCCTT	2.36294
CCCGAA	1.75953	CCCGAA	3.89491
CCCGAC	4.04854	CCCGAC	3.60789
CCCGAG	2.05685	CCCGAG	0.900069
CCCGAT	2.92978	CCCGAT	2.24112
CCCGCA	3.68082	CCCGCA	3.07642
CCCGCC	3.05575	CCCGCC	2.50691
CCCGCG	1.13886	CCCGCG	1.16419
CCCGCT	2.43641	CCCGCT	1.66785
CCCGGA	1.65915	CCCGGA	1.15425
CCCGGC	0.7328	CCCGGC	0.687147
CCCGGG	0.113537	CCCGGG	-0.209765
CCCGGT	2.68967	CCCGGT	-4.73449
CCCGTA	3.21545	CCCGTA	2.78936
CCCGTC	2.45377	CCCGTC	2.45994
CCCGTG	0.489085	CCCGTG	0.528215
CCCGTT	0.833079	CCCGTT	1.3257
CCCTAA	3.80243	CCCTAA	3.56465
CCCTAC	5.47955	CCCTAC	3.16172
CCCTAG	4.33186	CCCTAG	1.88233
CCCTAT	3.14139	CCCTAT	3.13298
CCCTCA	3.36836	CCCTCA	1.57259
CCCTCC	4.35216	CCCTCC	2.74926
CCCTCG	2.6297	CCCTCG	1.20848
CCCTCT	3.38441	CCCTCT	2.53849
CCCTGA	4.10915	CCCTGA	2.61867
CCCTGC	3.88987	CCCTGC	1.85486
CCCTGG	2.14409	CCCTGG	-0.211646
CCCTGT	2.52915	CCCTGT	-0.725186
CCCTTA	3.01323	CCCTTA	2.50551
CCCTTC	4.1202	CCCTTC	2.1018
CCCTTG	2.08534	CCCTTG	-0.482176
CCCTTT	3.09045	CCCTTT	2.36121
CCGAAA	2.41648	CCGAAA	1.5709
CCGAAC	1.09563	CCGAAC	2.1541
CCGAAG	3.25253	CCGAAG	0.381663
CCGAAT	2.11942	CCGAAT	2.01797
CCGACA	0.778949	CCGACA	1.21412
CCGACC	3.30408	CCGACC	0.510252
CCGACG	2.4873	CCGACG	-1.13361
CCGACT	0.0616511	CCGACT	-1.60967
CCGAGA	-0.0619302	CCGAGA	1.49766
CCGAGC	2.73678	CCGAGC	1.84912
CCGAGG	1.73674	CCGAGG	-0.286721
CCGAGT	0.733034	CCGAGT	1.06654
CCGATA	1.0904	CCGATA	1.46193
CCGATC	1.88162	CCGATC	1.07021
CCGATG	1.58699	CCGATG	-0.936872
CCGATT	1.10647	CCGATT	1.81977
CCGCAA	3.37413	CCGCAA	1.37205
CCGCAC	3.12397	CCGCAC	2.37699
CCGCAG	2.51935	CCGCAG	0.259588
CCGCAT	3.39832	CCGCAT	2.21095
CCGCCA	1.52528	CCGCCA	2.08808
CCGCCC	2.47025	CCGCCC	1.58138
CCGCCG	2.20441	CCGCCG	-0.715722
CCGCCT	1.56042	CCGCCT	1.34421
CCGCGA	2.15817	CCGCGA	1.7765
CCGCGC	2.83786	CCGCGC	1.6312
CCGCGG	2.20453	CCGCGG	-0.546714
CCGCGT	1.34232	CCGCGT	-0.493623
CCGCTA	0.967561	CCGCTA	0.894925
CCGCTC	0.47012	CCGCTC	2.40303
CCGCTG	1.90836	CCGCTG	-2.2094
CCGCTT	0.621715	CCGCTT	0.822846
CCGGAA	2.26393	CCGGAA	1.13615
CCGGAC	1.56256	CCGGAC	0.814567
CCGGAG	1.95168	CCGGAG	0.189579
CCGGAT	1.25174	CCGGAT	1.14056
CCGGCA	2.28532	CCGGCA	0.341515
CCGGCC	1.93925	CCGGCC	1.37606
CCGGCG	1.94942	CCGGCG	-0.827511
CCGGCT	3.14619	CCGGCT	-0.45799
CCGGGA	1.26004	CCGGGA	0.22763
CCGGGC	0.670601	CCGGGC	0.715686
CCGGGG	-0.241963	CCGGGG	0.688258
CCGGGT	2.11493	CCGGGT	-3.98683
CCGGTA	2.04666	CCGGTA	0.937437
CCGGTC	1.67816	CCGGTC	0.50976
CCGGTG	-0.186514	CCGGTG	-1.20906
CCGGTT	1.3152	CCGGTT	0.12965
CCGTAA	4.50035	CCGTAA	2.23895
CCGTAC	4.30634	CCGTAC	2.85297
CCGTAG	3.69243	CCGTAG	0.237104
CCGTAT	3.01933	CCGTAT	3.36686
CCGTCA	1.67994	CCGTCA	1.79592
CCGTCC	3.9114	CCGTCC	2.15477
CCGTCG	3.20266	CCGTCG	0.323469
CCGTCT	1.97867	CCGTCT	1.15852
CCGTGA	2.19135	CCGTGA	2.34492
CCGTGC	1.25979	CCGTGC	1.24861
CCGTGG	-0.56959	CCGTGG	0.470712
CCGTGT	2.15529	CCGTGT	-1.43807
CCGTTA	1.84066	CCGTTA	2.33866
CCGTTC	3.95753	CCGTTC	1.51884
CCGTTG	1.54614	CCGTTG	-0.598994
CCGTTT	2.50774	CCGTTT	2.58676
CCTAAA	3.59219	CCTAAA	1.47329
CCTAAC	2.6185	CCTAAC	1.91762
CCTAAG	2.22981	CCTAAG	-0.443511
CCTAAT	2.49225	CCTAAT	1.91002
CCTACA	2.99399	CCTACA	1.47165
CCTACC	1.99439	CCTACC	1.43081
CCTACG	2.40315	CCTACG	-0.555989
CCTACT	1.63665	CCTACT	1.01074
CCTAGA	4.98969	CCTAGA	1.28834
CCTAGC	1.30507	CCTAGC	1.91601
CCTAGG	2.17098	CCTAGG	0.256569
CCTAGT	0.445616	CCTAGT	0.871891
CCTATA	2.29582	CCTATA	1.87528
CCTATC	2.57712	CCTATC	1.1936
CCTATG	3.49775	CCTATG	-0.406972
CCTATT	2.18006	CCTATT	1.71357
CCTCAA	3.50939	CCTCAA	1.99298
CCTCAC	3.0677	CCTCAC	2.00447
CCTCAG	3.2081	CCTCAG	0.106951
CCTCAT	4.2286	CCTCAT	2.5004
CCTCCA	0.522062	CCTCCA	1.42872
CCTCCC	0.51781	CCTCCC	1.22997
CCTCCG	3.18819	CCTCCG	0.396163
CCTCCT	3.27068	CCTCCT	0.880779
CCTCGA	2.63867	CCTCGA	1.26114
CCTCGC	1.75084	CCTCGC	2.26866
CCTCGG	0.790708	CCTCGG	0.126969
CCTCGT	0.135586	CCTCGT	0.0829073
CCTCTA	0.995319	CCTCTA	1.30016
CCTCTC	1.33995	CCTCTC	2.29014
CCTCTG	3.54532	CCTCTG	0.1146
CCTCTT	2.5496	CCTCTT	1.86187
CCTGAA	1.51389	CCTGAA	1.03477
CCTGAC	1.98627	CCTGAC	1.81586
CCTGAG	1.06884	CCTGAG	0.961172
CCTGAT	1.03682	CCTGAT	0.306507
CCTGCA	3.57194	CCTGCA	0.654043
CCTGCC	1.47601	CCTGCC	2.30036
CCTGCG	0.700831	CCTGCG	-0.742622
CCTGCT	1.48424	CCTGCT	-0.333178
CCTGGA	0.167802	CCTGGA	-0.702398
CCTGGC	-1.0577	CCTGGC	0.121408
CCTGGG	-0.246118	CCTGGG	0.0230627
CCTGGT	3.22834	CCTGGT	-4.96857
CCTGTA	1.9417	CCTGTA	0.361943
CCTGTC	1.80676	CCTGTC	0.325977
CCTGTG	1.59038	CCTGTG	-1.79485
CCTGTT	1.5527	CCTGTT	0.566338
CCTTAA	4.55125	CCTTAA	2.34371
CCTTAC	5.31153	CCTTAC	2.36181
CCTTAG	3.31035	CCTTAG	1.03389
CCTTAT	3.85711	CCTTAT	2.51973
CCTTCA	2.70251	CCTTCA	0.72336
CCTTCC	1.63777	CCTTCC	1.60727
CCTTCG	1.75888	CCTTCG	-0.221852
CCTTCT	3.60875	CCTTCT	1.69076
CCTTGA	4.36966	CCTTGA	1.71271
CCTTGC	1.27487	CCTTGC	2.17961
CCTTGG	1.31759	CCTTGG	0.701977
CCTTGT	-0.133982	CCTTGT	-0.383951
CCTTTA	1.94951	CCTTTA	1.06309
CCTTTC	2.76774	CCTTTC	1.49766
CCTTTG	1.77182	CCTTTG	-1.17887
CCTTTT	2.34684	CCTTTT	1.89725
CGAAAA	3.19276	CGAAAA	1.97553
CGAAAC	4.92383	CGAAAC	1.26617
CGAAAG	2.99922	CGAAAG	0.610873
CGAAAT	2.62916	CGAAAT	2.18297
CGAACA	-0.481651	CGAACA	0.575678
CGAACC	3.62857	CGAACC	1.39306
CGAACG	1.76954	CGAACG	-0.0469515
CGAACT	1.52258	CGAACT	0.891292
CGAAGA	1.19223	CGAAGA	2.37825
CGAAGC	3.36188	CGAAGC	0.635912
CGAAGG	1.06421	CGAAGG	0.89886
CGAAGT	2.08657	CGAAGT	-0.223947
CGAATA	2.4434	CGAATA	1.84466
CGAATC	2.07253	CGAATC	1.03372
CGAATG	1.45687	CGAATG	-0.39779
CGAATT	1.37672	CGAATT	2.05522
CGACAA	2.42138	CGACAA	2.09027
CGACAC	1.655	CGACAC	2.05289
CGACAG	-1.38782	CGACAG	1.26151
CGACAT	3.25857	CGACAT	2.83425
CGACCA	1.7414	CGACCA	1.6015
CGACCC	0.636127	CGACCC	-0.130145
CGACCG	-0.122664	CGACCG	-0.469122
CGACCT	1.30041	CGACCT	1.2664
CGACGA	3.08586	CGACGA	1.92518
CGACGC	1.40503	CGACGC	1.71223
CGACGG	0.277677	CGACGG	-0.100262
CGACGT	2.63359	CGACGT	0.43631
CGACTA	1.3877	CGACTA	1.88587
CGACTC	1.40569	CGACTC	1.19132
CGACTG	-0.477814	CGACTG	-0.425997
CGACTT	2.62586	CGACTT	1.74689
CGAGAA	2.44826	CGAGAA	2.17998
CGAGAC	3.38997	CGAGAC	3.27728
CGAGAG	0.910105	CGAGAG	0.708809
CGAGAT	2.70194	CGAGAT	0.740246
CGAGCA	1.29682	CGAGCA	1.13181
CGAGCC	1.69357	CGAGCC	1.18528
CGAGCG	0.461993	CGAGCG	-0.0315911
CGAGCT	0.522995	CGAGCT	1.5997
CGAGGA	2.18466	CGAGGA	0.924457
CGAGGC	0.324874	CGAGGC	0.103201
CGAGGG	0.723849	CGAGGG	0.385491
CGAGGT	2.27722	CGAGGT	-5.20375
CGAGTA	0.082681	CGAGTA	1.8957
CGAGTC	0.925229	CGAGTC	1.03265
CGAGTG	1.41491	CGAGTG	-0.452444
CGAGTT	0.751589	CGAGTT	0.355585
CGATAA	3.87815	CGATAA	2.81252
CGATAC	4.24403	CGATAC	2.26112
CGATAG	3.06965	CGATAG	1.59784
CGATAT	3.7948	CGATAT	3.23234
CGATCA	0.629421	CGATCA	0.526793
CGATCC	2.39444	CGATCC	1.09888
CGATCG	1.33016	CGATCG	-0.46832
CGATCT	0.914913	CGATCT	2.41709
CGATGA	4.08623	CGATGA	1.48546
CGATGC	2.5194	CGATGC	3.23658
CGATGG	0.31707	CGATGG	-0.378128
CGATGT	0.33671	CGATGT	0.631117
CGATTA	2.15803	CGATTA	1.55537
CGATTC	2.72517	CGATTC	1.88778
CGATTG	1.7505	CGATTG	-1.11339
CGATTT	3.36996	CGATTT	2.23219
CGCAAA	2.38005	CGCAAA	2.78544
CGCAAC	3.59187	CGCAAC	2.05265
CGCAAG	1.66499	CGCAAG	1.24956
CGCAAT	1.61077	CGCAAT	2.11882
CGCACA	2.40345	CGCACA	1.63115
CGCACC	1.17205	CGCACC	1.81195
CGCACG	1.13534	CGCACG	0.782098
CGCACT	1.64022	CGCACT	1.94524
CGCAGA	2.90324	CGCAGA	3.39278
CGCAGC	1.60604	CGCAGC	2.29545
CGCAGG	0.93587	CGCAGG	0.400601
CGCAGT	0.586792	CGCAGT	0.620785
CGCATA	3.30045	CGCATA	0.664217
CGCATC	4.14141	CGCATC	1.38766
CGCATG	1.53478	CGCATG	-0.443178
CGCATT	2.22126	CGCATT	2.55958
CGCCAA	3.59286	CGCCAA	2.31213
CGCCAC	3.54332	CGCCAC	2.11056
CGCCAG	2.15651	CGCCAG	1.41469
CGCCAT	3.24635	CGCCAT	2.75005
CGCCCA	2.03782	CGCCCA	1.65418
CGCCCC	3.54152	CGCCCC	2.0125
CGCCCG	1.30342	CGCCCG	0.459162
CGCCCT	2.70026	CGCCCT	1.9903
CGCCGA	2.08424	CGCCGA	3.15395
CGCCGC	3.21422	CGCCGC	2.02983
CGCCGG	0.600051	CGCCGG	0.360427
CGCCGT	0.162072	CGCCGT	0.869058
CGCCTA	3.72916	CGCCTA	1.45955
CGCCTC	2.70944	CGCCTC	1.8692
CGCCTG	1.4283	CGCCTG	-1.78672
CGCCTT	2.05409	CGCCTT	2.3451
CGCGAA	3.23521	CGCGAA	2.54628
CGCGAC	2.585	CGCGAC	1.28025
CGCGAG	0.0344357	CGCGAG	0.88238
CGCGAT	1.13851	CGCGAT	1.76562
CGCGCA	1.90535	CGCGCA	1.80977
CGCGCC	3.39461	CGCGCC	1.98033
CGCGCG	2.98028	CGCGCG	0.983891
CGCGCT	2.02593	CGCGCT	1.29235
CGCGGA	2.38164	CGCGGA	0.61536
CGCGGC	1.11048	CGCGGC	0.20781
CGCGGG	0.115629	CGCGGG	0.154953
CGCGGT	2.67058	CGCGGT	-5.19342
CGCGTA	2.61972	CGCGTA	1.52054
CGCGTC	3.11437	CGCGTC	1.09302
CGCGTG	2.48978	CGCGTG	-0.359352
CGCGTT	1.56793	CGCGTT	1.02526
CGCTAA	3.37355	CGCTAA	2.76889
CGCTAC	4.26488	CGCTAC	3.32475
CGCTAG	3.25464	CGCTAG	1.43287
CGCTAT	4.10207	CGCTAT	2.87542
CGCTCA	4.50842	CGCTCA	3.0211
CGCTCC	3.3688	CGCTCC	3.13042
CGCTCG	1.30216	CGCTCG	0.657954
CGCTCT	2.36728	CGCTCT	2.238
CGCTGA	1.85727	CGCTGA	1.92812
CGCTGC	3.53168	CGCTGC	2.59552
CGCTGG	0.313567	CGCTGG	0.666639
CGCTGT	1.10701	CGCTGT	0.391218
CGCTTA	2.25706	CGCTTA	2.21545
CGCTTC	2.08465	CGCTTC	2.33908
CGCTTG	0.651699	CGCTTG	-0.0403521
CGCTTT	2.38785	CGCTTT	2.43271
CGGAAA	1.16028	CGGAAA	0.910292
CGGAAC	0.680074	CGGAAC	1.23472
CGGAAG	2.17014	CGGAAG	-0.92034
CGGAAT	0.411152	CGGAAT	0.275683
CGGACA	0.624792	CGGACA	0.767767
CGGACC	1.16177	CGGACC	0.616445
CGGACG	1.79327	CGGACG	0.30828
CGGACT	0.204384	CGGACT	0.40717
CGGAGA	1.23499	CGGAGA	1.26341
CGGAGC	-0.0954508	CGGAGC	1.15146
CGGAGG	0.599414	CGGAGG	0.189683
CGGAGT	1.37662	CGGAGT	0.425934
CGGATA	1.43561	CGGATA	1.0385
CGGATC	0.659329	CGGATC	0.989847
CGGATG	-0.437341	CGGATG	-1.09155
CGGATT	1.15524	CGGATT	0.0609025
CGGCAA	0.106672	CGGCAA	1.11946
CGGCAC	0.189344	CGGCAC	1.27896
CGGCAG	0.80185	CGGCAG	0.352784
CGGCAT	1.3529	CGGCAT	1.0633
CGGCCA	0.529651	CGGCCA	0.587507
CGGCCC	3.20466	CGGCCC	0.100789
CGGCCG	0.732145	CGGCCG	-0.506268
CGGCCT	0.661105	CGGCCT	1.13841
CGGCGA	1.61171	CGGCGA	1.31877
CGGCGC	1.49674	CGGCGC	1.5623
CGGCGG	0.514754	CGGCGG	0.431246
CGGCGT	1.26966	CGGCGT	-1.99273
CGGCTA	1.45325	CGGCTA	0.960248
CGGCTC	0.738516	CGGCTC	0.671957
CGGCTG	2.50888	CGGCTG	-0.277674
CGGCTT	0.797866	CGGCTT	0.736829
CGGGAA	1.74679	CGGGAA	0.917885
CGGGAC	2.54027	CGGGAC	0.766323
CGGGAG	-1.12605	CGGGAG	0.504302
CGGGAT	0.663802	CGGGAT	-0.00365966
CGGGCA	1.66867	CGGGCA	0.888167
CGGGCC	0.260625	CGGGCC	0.379093
CGGGCG	-0.524678	CGGGCG	0.513373
CGGGCT	1.908	CGGGCT	1.3694
CGGGGA	1.11895	CGGGGA	0.489444
CGGGGC	-0.9546	CGGGGC	0.791308
CGGGGG	-0.332932	CGGGGG	0.589339
CGGGGT	0.743308	CGGGGT	-5.26642
CGGGTA	-0.0389424	CGGGTA	0.182165
CGGGTC	0.221974	CGGGTC	-0.48954
CGGGTG	-0.524678	CGGGTG	-0.220011
CGGGTT	1.23128	CGGGTT	0.29627
CGGTAA	0.326082	CGGTAA	0.730461
CGGTAC	5.33101	CGGTAC	1.07054
CGGTAG	1.00504	CGGTAG	-0.163252
CGGTAT	0.483045	CGGTAT	0.783427
CGGTCA	1.74218	CGGTCA	0.958508
CGGTCC	1.12591	CGGTCC	0.0157487
CGGTCG	0.848211	CGGTCG	0.642342
CGGTCT	-0.321961	CGGTCT	0.265937
CGGTGA	1.04972	CGGTGA	1.03069
CGGTGC	0.414896	CGGTGC	1.1043
CGGTGG	0.107332	CGGTGG	-0.292377
CGGTGT	1.46206	CGGTGT	-1.55873
CGGTTA	-0.162208	CGGTTA	0.521543
CGGTTC	0.0955745	CGGTTC	-0.234043
CGGTTG	-0.447751	CGGTTG	-0.541686
CGGTTT	-0.738415	CGGTTT	0.359086
CGTAAA	2.68694	CGTAAA	2.75683
CGTAAC	2.40692	CGTAAC	3.1727
CGTAAG	3.20117	CGTAAG	1.61402
CGTAAT	1.46157	CGTAAT	2.37271
CGTACA	1.61359	CGTACA	1.0629
CGTACC	-0.0206506	CGTACC	0.497807
CGTACG	2.75522	CGTACG	0.461474
CGTACT	1.49504	CGTACT	0.752911
CGTAGA	3.96131	CGTAGA	1.7812
CGTAGC	1.7346	CGTAGC	2.30431
CGTAGG	-0.118555	CGTAGG	1.17123
CGTAGT	-0.827239	CGTAGT	-0.197976
CGTATA	2.609	CGTATA	2.1312
CGTATC	1.13532	CGTATC	2.19577
CGTATG	1.07603	CGTATG	-0.57627
CGTATT	3.1323	CGTATT	1.84057
CGTCAA	1.78962	CGTCAA	1.43195
CGTCAC	5.95172	CGTCAC	3.03868
CGTCAG	0.951811	CGTCAG	0.600516
CGTCAT	2.8521	CGTCAT	2.83358
CGTCCA	2.85515	CGTCCA	0.50582
CGTCCC	2.31322	CGTCCC	0.905993
CGTCCG	2.04934	CGTCCG	0.985707
CGTCCT	1.89336	CGTCCT	2.37839
CGTCGA	2.18013	CGTCGA	3.1239
CGTCGC	3.01833	CGTCGC	1.97014
CGTCGG	0.374877	CGTCGG	0.172182
CGTCGT	-0.332108	CGTCGT	0.0295687
CGTCTA	2.52537	CGTCTA	1.55783
CGTCTC	4.47515	CGTCTC	2.45015
CGTCTG	4.60152	CGTCTG	-1.64115
CGTCTT	3.87209	CGTCTT	2.48169
CGTGAA	2.13236	CGTGAA	2.17177
CGTGAC	2.86272	CGTGAC	2.23664
CGTGAG	1.86959	CGTGAG	0.101843
CGTGAT	0.973455	CGTGAT	1.7965
CGTGCA	0.392436	CGTGCA	1.40343
CGTGCC	0.813358	CGTGCC	2.00523
CGTGCG	-0.286569	CGTGCG	0.337754
CGTGCT	-0.770899	CGTGCT	0.833157
CGTGGA	-0.500583	CGTGGA	-0.940945
CGTGGC	-0.444012	CGTGGC	-2.00779
CGTGGG	0.381466	CGTGGG	-0.541545
CGTGGT	2.1339	CGTGGT	-6.8791
CGTGTA	0.904409	CGTGTA	0.791316
CGTGTC	0.673807	CGTGTC	1.31674
CGTGTG	1.425	CGTGTG	-0.617311
CGTGTT	0.196381	CGTGTT	1.03657
CGTTAA	3.83399	CGTTAA	3.4035
CGTTAC	4.35301	CGTTAC	3.32903
CGTTAG	4.02931	CGTTAG	1.70195
CGTTAT	4.77075	CGTTAT	3.314
CGTTCA	1.51012	CGTTCA	1.12964
CGTTCC	2.9513	CGTTCC	2.47829
CGTTCG	1.48111	CGTTCG	0.55097
CGTTCT	2.22966	CGTTCT	2.49096
CGTTGA	3.46496	CGTTGA	2.27607
CGTTGC	4.74424	CGTTGC	3.09017
CGTTGG	-0.554053	CGTTGG	0.0758129
CGTTGT	0.689213	CGTTGT	0.240129
CGTTTA	2.54712	CGTTTA	2.15832
CGTTTC	2.99634	CGTTTC	2.42334
CGTTTG	1.70771	CGTTTG	0.460172
CGTTTT	3.20822	CGTTTT	2.45255
CTAAAA	2.50873	CTAAAA	1.78305
CTAAAC	1.5544	CTAAAC	1.35557
CTAAAG	1.58847	CTAAAG	0.814893
CTAAAT	3.22683	CTAAAT	1.81708
CTAACA	3.10304	CTAACA	1.35665
CTAACC	2.43751	CTAACC	1.00275
CTAACG	2.61972	CTAACG	-0.909337
CTAACT	2.71034	CTAACT	-0.594645
CTAAGA	2.09064	CTAAGA	2.09895
CTAAGC	1.86927	CTAAGC	1.43753
CTAAGG	0.667666	CTAAGG	0.563666
CTAAGT	0.0289151	CTAAGT	0.697792
CTAATA	2.66472	CTAATA	1.02319
CTAATC	3.15537	CTAATC	0.96756
CTAATG	1.83776	CTAATG	0.19747
CTAATT	3.28744	CTAATT	1.82116
CTACAA	1.87664	CTACAA	1.52943
CTACAC	4.09341	CTACAC	1.64736
CTACAG	3.99546	CTACAG	0.569424
CTACAT	4.2447	CTACAT	2.50973
CTACCA	2.76071	CTACCA	1.18562
CTACCC	2.95538	CTACCC	1.41354
CTACCG	0.151896	CTACCG	0.241433
CTACCT	1.60105	CTACCT	1.65223
CTACGA	1.30702	CTACGA	1.56988
CTACGC	1.8996	CTACGC	1.51463
CTACGG	1.36834	CTACGG	-1.04025
CTACGT	0.387375	CTACGT	0.404832
CTACTA	2.35926	CTACTA	1.33413
CTACTC	3.06815	CTACTC	1.19218
CTACTG	0.710853	CTACTG	-0.7415
CTACTT	2.18615	CTACTT	1.98489
CTAGAA	1.99029	CTAGAA	1.93618
CTAGAC	1.71361	CTAGAC	2.18485
CTAGAG	2.27616	CTAGAG	0.908243
CTAGAT	1.21612	CTAGAT	0.206784
CTAGCA	-0.565946	CTAGCA	1.38159
CTAGCC	0.708522	CTAGCC	1.22196
CTAGCG	-0.0995676	CTAGCG	0.351257
CTAGCT	-0.772204	CTAGCT	1.74179
CTAGGA	1.60449	CTAGGA	0.528815
CTAGGC	1.10235	CTAGGC	0.276106
CTAGGG	-0.213173	CTAGGG	0.881368
CTAGGT	1.62264	CTAGGT	-5.37872
CTAGTA	0.954435	CTAGTA	1.69052
CTAGTC	1.69348	CTAGTC	0.846518
CTAGTG	1.5479	CTAGTG	-0.951924
CTAGTT	2.07084	CTAGTT	1.48049
CTATAA	4.22189	CTATAA	2.43279
CTATAC	4.35566	CTATAC	3.22004
CTATAG	3.33284	CTATAG	1.59786
CTATAT	5.61415	CTATAT	3.35079
CTATCA	2.15127	CTATCA	1.35261
CTATCC	2.34988	CTATCC	1.24269
CTATCG	0.80546	CTATCG	0.163432
CTATCT	3.52233	CTATCT	2.57422
CTATGA	3.49199	CTATGA	2.91846
CTATGC	2.83179	CTATGC	2.96782
CTATGG	0.99207	CTATGG	0.397394
CTATGT	1.09622	CTATGT	0.435233
CTATTA	3.22286	CTATTA	1.97631
CTATTC	2.46311	CTATTC	1.92594
CTATTG	1.24163	CTATTG	-0.680118
CTATTT	2.90359	CTATTT	2.02733
CTCAAA	5.40492	CTCAAA	3.21913
CTCAAC	3.84747	CTCAAC	3.64553
CTCAAG	4.11076	CTCAAG	1.26089
CTCAAT	4.83874	CTCAAT	3.63041
CTCACA	3.73805	CTCACA	2.90796
CTCACC	3.01202	CTCACC	2.85454
CTCACG	4.164	CTCACG	1.36365
CTCACT	4.49282	CTCACT	2.61268
CTCAGA	5.70091	CTCAGA	3.72436
CTCAGC	5.8679	CTCAGC	3.16217
CTCAGG	2.78454	CTCAGG	1.14088
CTCAGT	1.38736	CTCAGT	0.660407
CTCATA	5.58148	CTCATA	2.10417
CTCATC	4.33768	CTCATC	2.91528
CTCATG	3.368	CTCATG	0.508241
CTCATT	4.7033	CTCATT	2.67459
CTCCAA	5.69127	CTCCAA	2.76979
CTCCAC	5.92864	CTCCAC	3.17764
CTCCAG	4.15017	CTCCAG	1.46377
CTCCAT	4.86193	CTCCAT	3.6393
CTCCCA	2.16386	CTCCCA	2.24313
CTCCCC	2.38865	CTCCCC	2.46313
CTCCCG	2.06751	CTCCCG	-0.0243254
CTCCCT	3.4013	CTCCCT	2.59452
CTCCGA	6.17598	CTCCGA	3.38158
CTCCGC	3.60746	CTCCGC	3.51146
CTCCGG	1.98469	CTCCGG	0.780068
CTCCGT	1.28366	CTCCGT	-0.172464
CTCCTA	2.16348	CTCCTA	1.29959
CTCCTC	3.90754	CTCCTC	2.10005
CTCCTG	3.12275	CTCCTG	-1.26069
CTCCTT	4.64671	CTCCTT	2.68478
CTCGAA	4.68959	CTCGAA	3.92921
CTCGAC	6.06384	CTCGAC	4.28814
CTCGAG	1.76213	CTCGAG	1.84749
CTCGAT	1.95448	CTCGAT	1.9923
CTCGCA	5.03053	CTCGCA	2.99596
CTCGCC	5.50871	CTCGCC	3.21961
CTCGCG	3.1946	CTCGCG	1.25457
CTCGCT	2.18518	CTCGCT	1.62028
CTCGGA	1.52003	CTCGGA	-0.0505658
CTCGGC	-0.544219	CTCGGC	0.73609
CTCGGG	-0.254017	CTCGGG	0.313224
CTCGGT	1.26808	CTCGGT	-4.40625
CTCGTA	3.59155	CTCGTA	2.61267
CTCGTC	2.14966	CTCGTC	3.21853
CTCGTG	2.61757	CTCGTG	-0.413641
CTCGTT	1.78607	CTCGTT	1.51039
CTCTAA	5.33181	CTCTAA	3.6324
CTCTAC	5.92542	CTCTAC	3.58835
CTCTAG	4.90068	CTCTAG	1.8459
CTCTAT	4.95167	CTCTAT	4.23053
CTCTCA	4.23123	CTCTCA	2.39646
CTCTCC	3.67717	CTCTCC	2.39657
CTCTCG	2.96428	CTCTCG	0.855445
CTCTCT	5.22175	CTCTCT	3.74562
CTCTGA	5.51742	CTCTGA	2.73713
CTCTGC	4.10399	CTCTGC	3.80472
CTCTGG	0.770847	CTCTGG	0.533434
CTCTGT	1.04516	CTCTGT	0.605734
CTCTTA	3.04984	CTCTTA	2.91132
CTCTTC	4.1202	CTCTTC	3.13664
CTCTTG	3.68956	CTCTTG	0.939927
CTCTTT	4.15538	CTCTTT	3.02604
CTGAAA	1.8066	CTGAAA	1.97212
CTGAAC	1.70486	CTGAAC	1.09644
CTGAAG	2.07009	CTGAAG	0.283133
CTGAAT	2.3325	CTGAAT	1.98884
CTGACA	2.47944	CTGACA	1.3155
CTGACC	1.10655	CTGACC	0.108792
CTGACG	2.7864	CTGACG	-0.00030704
CTGACT	1.50243	CTGACT	-0.198992
CTGAGA	4.66682	CTGAGA	0.288276
CTGAGC	0.702169	CTGAGC	-3.10988
CTGAGG	0.999234	CTGAGG	0.851802
CTGAGT	-0.362174	CTGAGT	0.782582
CTGATA	1.16042	CTGATA	0.613871
CTGATC	2.30823	CTGATC	1.82701
CTGATG	2.16287	CTGATG	-0.931422
CTGATT	2.1908	CTGATT	0.586644
CTGCAA	1.61556	CTGCAA	1.61241
CTGCAC	2.51024	CTGCAC	1.47007
CTGCAG	1.30664	CTGCAG	0.826189
CTGCAT	3.30295	CTGCAT	1.77952
CTGCCA	2.30594	CTGCCA	0.845214
CTGCCC	1.62627	CTGCCC	1.60092
CTGCCG	1.65997	CTGCCG	-0.593351
CTGCCT	3.11784	CTGCCT	2.21276
CTGCGA	1.0394	CTGCGA	1.28024
CTGCGC	2.90288	CTGCGC	2.42534
CTGCGG	0.075012	CTGCGG	0.548199
CTGCGT	2.14351	CTGCGT	-1.27583
CTGCTA	0.956321	CTGCTA	1.03834
CTGCTC	1.94739	CTGCTC	1.41409
CTGCTG	0.955029	CTGCTG	-1.17041
CTGCTT	-0.030944	CTGCTT	1.68647
CTGGAA	0.772473	CTGGAA	0.817093
CTGGAC	1.59038	CTGGAC	1.08681
CTGGAG	-0.626982	CTGGAG	-0.027955
CTGGAT	-1.01425	CTGGAT	0.365735
CTGGCA	-0.318252	CTGGCA	0.823536
CTGGCC	1.71064	CTGGCC	0.245487
CTGGCG	0.470193	CTGGCG	1.29155
CTGGCT	-0.672978	CTGGCT	1.12432
CTGGGA	0.274983	CTGGGA	0.820375
CTGGGC	1.4355	CTGGGC	0.519899
CTGGGG	-0.224252	CTGGGG	-0.00128332
CTGGGT	0.515125	CTGGGT	-1.04148
CTGGTA	-0.403271	CTGGTA	0.93196
CTGGTC	-1.00574	CTGGTC	0.636444
CTGGTG	-1.01518	CTGGTG	0.417898
CTGGTT	0.874262	CTGGTT	0.377294
CTGTAA	2.32179	CTGTAA	1.97659
CTGTAC	5.52411	CTGTAC	2.34201
CTGTAG	0.0957021	CTGTAG	1.0787
CTGTAT	4.02429	CTGTAT	3.02143
CTGTCA	3.15133	CTGTCA	1.14287
CTGTCC	0.291304	CTGTCC	1.39731
CTGTCG	2.54845	CTGTCG	-0.107918
CTGTCT	2.13311	CTGTCT	1.36225
CTGTGA	1.82717	CTGTGA	1.25926
CTGTGC	0.700676	CTGTGC	0.568862
CTGTGG	0.130026	CTGTGG	-0.372152
CTGTGT	0.904366	CTGTGT	-0.919618
CTGTTA	3.78547	CTGTTA	1.72991
CTGTTC	2.65519	CTGTTC	1.71809
CTGTTG	3.01265	CTGTTG	-1.117
CTGTTT	0.888364	CTGTTT	1.27102
CTTAAA	3.21202	CTTAAA	2.46247
CTTAAC	3.42849	CTTAAC	1.62472
CTTAAG	1.61568	CTTAAG	0.778475
CTTAAT	2.47215	CTTAAT	2.65284
CTTACA	1.9084	CTTACA	0.993249
CTTACC	1.80008	CTTACC	1.6921
CTTACG	2.21012	CTTACG	0.241719
CTTACT	1.85115	CTTACT	1.43653
CTTAGA	3.62992	CTTAGA	2.43019
CTTAGC	3.85259	CTTAGC	2.05878
CTTAGG	0.767681	CTTAGG	0.116986
CTTAGT	1.5131	CTTAGT	0.126488
CTTATA	3.26756	CTTATA	1.59929
CTTATC	2.38156	CTTATC	1.95248
[truncated: 2,098 more rows]

## Sheet: Supp Figure 1c
Repeat 1	Repeat 1	Repeat 2	Repeat 2
Sequence	15.68	Sequence	13.17
AAAAAA	1.22773	AAAAAA	0.582786
AAAAAC	1.24526	AAAAAC	2.68745
AAAAAG	0.335424	AAAAAG	-0.180578
AAAAAT	0.83307	AAAAAT	1.65202
AAAACA	1.01085	AAAACA	0.467835
AAAACC	1.90336	AAAACC	0.938468
AAAACG	0.715048	AAAACG	-0.195736
AAAACT	1.08756	AAAACT	0.169251
AAAAGA	1.46398	AAAAGA	1.24322
AAAAGC	1.91063	AAAAGC	0.160668
AAAAGG	-0.0158758	AAAAGG	-0.352355
AAAAGT	3.77438	AAAAGT	-0.841807
AAAATA	1.20101	AAAATA	1.57932
AAAATC	1.33239	AAAATC	0.943762
AAAATG	-0.0990781	AAAATG	-0.151164
AAAATT	1.57146	AAAATT	1.48278
AAACAA	1.60287	AAACAA	2.12429
AAACAC	1.31794	AAACAC	2.35603
AAACAG	-0.296257	AAACAG	1.1021
AAACAT	2.51219	AAACAT	2.59698
AAACCA	0.352272	AAACCA	1.11301
AAACCC	0.933323	AAACCC	0.638175
AAACCG	-0.263078	AAACCG	-0.614484
AAACCT	1.34578	AAACCT	1.19029
AAACGA	1.4135	AAACGA	2.3569
AAACGC	2.02867	AAACGC	1.50224
AAACGG	0.286778	AAACGG	-0.857912
AAACGT	3.85869	AAACGT	-1.46382
AAACTA	1.44402	AAACTA	0.849592
AAACTC	1.15058	AAACTC	1.47274
AAACTG	-0.91912	AAACTG	-0.366393
AAACTT	1.74619	AAACTT	1.25831
AAAGAA	0.737559	AAAGAA	1.51365
AAAGAC	1.98685	AAAGAC	2.43656
AAAGAG	0.0616802	AAAGAG	0.390368
AAAGAT	1	AAAGAT	1
AAAGCA	1.55986	AAAGCA	1.0356
AAAGCC	1.13112	AAAGCC	1.51579
AAAGCG	-0.138259	AAAGCG	-0.989435
AAAGCT	0.369809	AAAGCT	0.670935
AAAGGA	1.95459	AAAGGA	-0.0826506
AAAGGC	2.51029	AAAGGC	-0.296165
AAAGGG	2.19683	AAAGGG	-0.3809
AAAGGT	5.25166	AAAGGT	-8.77327
AAAGTA	0.730953	AAAGTA	1.01439
AAAGTC	0.980004	AAAGTC	1.6434
AAAGTG	-0.578492	AAAGTG	-0.438871
AAAGTT	1.58564	AAAGTT	0.305141
AAATAA	2.22687	AAATAA	3.61244
AAATAC	3.16486	AAATAC	3.96276
AAATAG	0.924332	AAATAG	0.439629
AAATAT	2.55492	AAATAT	3.67035
AAATCA	1.29891	AAATCA	1.53848
AAATCC	2.01478	AAATCC	1.36331
AAATCG	0.422865	AAATCG	-0.457219
AAATCT	2.0249	AAATCT	2.15951
AAATGA	1.96594	AAATGA	2.6432
AAATGC	1.94715	AAATGC	3.19089
AAATGG	0.221218	AAATGG	-0.724776
AAATGT	3.45336	AAATGT	-0.0699737
AAATTA	1.88931	AAATTA	1.496
AAATTC	2.11735	AAATTC	1.852
AAATTG	-0.1725	AAATTG	-0.434133
AAATTT	2.03403	AAATTT	2.49067
AACAAA	3.82652	AACAAA	3.97786
AACAAC	3.0986	AACAAC	3.34281
AACAAG	1.72652	AACAAG	0.913345
AACAAT	2.97812	AACAAT	3.55094
AACACA	2.83001	AACACA	2.35552
AACACC	2.48279	AACACC	3.39096
AACACG	0.987683	AACACG	0.530149
AACACT	2.68335	AACACT	2.13816
AACAGA	4.05793	AACAGA	4.10843
AACAGC	3.33215	AACAGC	4.65963
AACAGG	1.68342	AACAGG	0.429983
AACAGT	3.49725	AACAGT	0.00444062
AACATA	2.68306	AACATA	2.24648
AACATC	3.08733	AACATC	3.73909
AACATG	-0.00468162	AACATG	0.253465
AACATT	3.27081	AACATT	3.12958
AACCAA	3.20528	AACCAA	2.48222
AACCAC	2.37327	AACCAC	3.11069
AACCAG	0.844193	AACCAG	0.562607
AACCAT	2.82918	AACCAT	2.40149
AACCCA	0.985545	AACCCA	1.36679
AACCCC	3.08567	AACCCC	1.76744
AACCCG	-0.613039	AACCCG	0.333387
AACCCT	1.83846	AACCCT	1.38181
AACCGA	2.98768	AACCGA	3.46726
AACCGC	3.18582	AACCGC	2.86243
AACCGG	-0.783787	AACCGG	-0.596863
AACCGT	2.81972	AACCGT	-0.695536
AACCTA	2.64287	AACCTA	1.98891
AACCTC	2.24483	AACCTC	1.9954
AACCTG	-0.436948	AACCTG	-1.81009
AACCTT	2.89533	AACCTT	3.28664
AACGAA	3.18714	AACGAA	4.16518
AACGAC	3.46596	AACGAC	5.67266
AACGAG	1.31267	AACGAG	1.52133
AACGAT	1.1855	AACGAT	1.87623
AACGCA	3.59537	AACGCA	2.77142
AACGCC	2.25169	AACGCC	4.22707
AACGCG	0.490108	AACGCG	1.22345
AACGCT	0.925245	AACGCT	1.32763
AACGGA	3.21761	AACGGA	0.223737
AACGGC	2.5448	AACGGC	0.271806
AACGGG	1.43849	AACGGG	-0.716506
AACGGT	7.63946	AACGGT	-2.2391
AACGTA	1.99118	AACGTA	2.89788
AACGTC	2.91857	AACGTC	2.93084
AACGTG	-0.287297	AACGTG	-0.560903
AACGTT	2.00262	AACGTT	1.34103
AACTAA	3.0932	AACTAA	5.48498
AACTAC	4.21288	AACTAC	5.1004
AACTAG	3.23237	AACTAG	2.36628
AACTAT	3.85167	AACTAT	5.02474
AACTCA	2.41337	AACTCA	3.20521
AACTCC	2.95353	AACTCC	3.64821
AACTCG	0.541928	AACTCG	0.923888
AACTCT	2.76505	AACTCT	3.83908
AACTGA	1.63815	AACTGA	2.1248
AACTGC	2.67442	AACTGC	3.18933
AACTGG	-0.867267	AACTGG	-0.587083
AACTGT	0.551396	AACTGT	1.388
AACTTA	2.88676	AACTTA	2.71638
AACTTC	3.60997	AACTTC	3.36708
AACTTG	-0.283917	AACTTG	-0.00946011
AACTTT	3.29096	AACTTT	3.84033
AAGAAA	1.61269	AAGAAA	1.64136
AAGAAC	2.27097	AAGAAC	1.8807
AAGAAG	-0.265481	AAGAAG	0.427029
AAGAAT	1.63298	AAGAAT	2.14635
AAGACA	1.64471	AAGACA	0.821908
AAGACC	1.43298	AAGACC	1.89592
AAGACG	1.09116	AAGACG	-0.00743066
AAGACT	1.41626	AAGACT	0.116237
AAGAGA	2.10582	AAGAGA	0.913513
AAGAGC	2.22979	AAGAGC	0.798972
AAGAGG	0.722422	AAGAGG	0.348699
AAGAGT	1.50653	AAGAGT	-0.424334
AAGATA	1.24187	AAGATA	1.35749
AAGATC	1.82619	AAGATC	1.84361
AAGATG	0.497549	AAGATG	-0.656809
AAGATT	1.66805	AAGATT	1.96889
AAGCAA	1.58199	AAGCAA	1.91136
AAGCAC	1.24664	AAGCAC	1.81794
AAGCAG	0.442936	AAGCAG	-0.247715
AAGCAT	2.13595	AAGCAT	3.60558
AAGCCA	0.0811262	AAGCCA	1.15345
AAGCCC	0.436379	AAGCCC	1.37617
AAGCCG	0.826552	AAGCCG	0.348249
AAGCCT	1.40795	AAGCCT	1.52534
AAGCGA	2.27282	AAGCGA	0.606518
AAGCGC	1.31028	AAGCGC	0.940109
AAGCGG	0.713552	AAGCGG	0.126843
AAGCGT	4.781	AAGCGT	-2.95289
AAGCTA	1.59455	AAGCTA	1.59166
AAGCTC	1.83381	AAGCTC	2.40049
AAGCTG	-0.494531	AAGCTG	-0.341704
AAGCTT	1.39386	AAGCTT	1.34023
AAGGAA	1.52972	AAGGAA	0.647301
AAGGAC	1.40457	AAGGAC	0.430783
AAGGAG	0.778207	AAGGAG	-1.15789
AAGGAT	2.96469	AAGGAT	0.0820215
AAGGCA	1.40624	AAGGCA	0.688999
AAGGCC	0.499065	AAGGCC	1.03809
AAGGCG	0.313016	AAGGCG	0.56389
AAGGCT	2.08126	AAGGCT	-0.324828
AAGGGA	2.04553	AAGGGA	-0.799104
AAGGGC	2.68175	AAGGGC	0.3678
AAGGGG	1.7524	AAGGGG	-0.924699
AAGGGT	7.50337	AAGGGT	-6.75261
AAGGTA	2.4156	AAGGTA	0.360319
AAGGTC	3.38243	AAGGTC	-0.515364
AAGGTG	0.740515	AAGGTG	-0.559018
AAGGTT	4.62493	AAGGTT	-0.266104
AAGTAA	3.47229	AAGTAA	3.23932
AAGTAC	3.12686	AAGTAC	3.9377
AAGTAG	1.05672	AAGTAG	1.34815
AAGTAT	2.71236	AAGTAT	2.81382
AAGTCA	2.11723	AAGTCA	0.688691
AAGTCC	2.15168	AAGTCC	1.74332
AAGTCG	0.451123	AAGTCG	-0.25099
AAGTCT	2.16477	AAGTCT	2.31703
AAGTGA	1.62804	AAGTGA	1.86767
AAGTGC	1.70712	AAGTGC	1.18504
AAGTGG	0.927424	AAGTGG	-0.126219
AAGTGT	5.08126	AAGTGT	-4.49392
AAGTTA	1.84204	AAGTTA	2.23833
AAGTTC	2.43247	AAGTTC	1.96187
AAGTTG	0.119033	AAGTTG	0.0865384
AAGTTT	1.91504	AAGTTT	2.16258
AATAAA	2.18572	AATAAA	3.02682
AATAAC	2.78264	AATAAC	2.94363
AATAAG	1.1622	AATAAG	0.798414
AATAAT	2.72999	AATAAT	1.97656
AATACA	1.67511	AATACA	1.73354
AATACC	1.42386	AATACC	1.43757
AATACG	0.300982	AATACG	-0.065918
AATACT	1.69059	AATACT	1.65108
AATAGA	2.1329	AATAGA	1.57625
AATAGC	2.1505	AATAGC	2.28862
AATAGG	1.14989	AATAGG	-0.0460515
AATAGT	3.9043	AATAGT	-0.0909517
AATATA	1.7863	AATATA	2.10889
AATATC	1.61893	AATATC	1.72167
AATATG	0.319753	AATATG	-0.0123932
AATATT	2.16594	AATATT	1.99799
AATCAA	2.23121	AATCAA	2.62243
AATCAC	2.57752	AATCAC	2.68839
AATCAG	0.640707	AATCAG	0.296238
AATCAT	2.70821	AATCAT	3.04805
AATCCA	1.31659	AATCCA	0.639753
AATCCC	3.24857	AATCCC	0.0433032
AATCCG	0.440901	AATCCG	-0.057957
AATCCT	1.53332	AATCCT	2.26168
AATCGA	2.45287	AATCGA	2.47381
AATCGC	1.9312	AATCGC	3.22707
AATCGG	0.863388	AATCGG	-0.726272
AATCGT	3.05934	AATCGT	-0.0742741
AATCTA	2.0481	AATCTA	1.50538
AATCTC	1.92605	AATCTC	1.35582
AATCTG	-0.525237	AATCTG	-2.12512
AATCTT	1.64394	AATCTT	1.22927
AATGAA	2.1937	AATGAA	2.0907
AATGAC	2.20646	AATGAC	2.6531
AATGAG	-0.624938	AATGAG	0.192519
AATGAT	0.921015	AATGAT	0.649238
AATGCA	0.419028	AATGCA	0.710473
AATGCC	1.50743	AATGCC	1.36003
AATGCG	-0.777912	AATGCG	0.267264
AATGCT	1.24177	AATGCT	0.529294
AATGGA	2.96581	AATGGA	-0.0400654
AATGGC	3.08354	AATGGC	-1.6899
AATGGG	1.82094	AATGGG	-0.0396618
AATGGT	4.689	AATGGT	-7.20551
AATGTA	1.37383	AATGTA	0.578148
AATGTC	1.04162	AATGTC	1.38294
AATGTG	-1.00567	AATGTG	-1.37304
AATGTT	1.2068	AATGTT	0.434283
AATTAA	3.09441	AATTAA	3.65008
AATTAC	3.74577	AATTAC	4.18476
AATTAG	1.50477	AATTAG	1.17743
AATTAT	4.17	AATTAT	5.33035
AATTCA	2.3251	AATTCA	1.79244
AATTCC	1.68865	AATTCC	2.61456
AATTCG	0.669577	AATTCG	0.352072
AATTCT	2.53982	AATTCT	2.88405
AATTGA	2.90317	AATTGA	3.42142
AATTGC	2.69065	AATTGC	2.69211
AATTGG	0.312655	AATTGG	-0.396993
AATTGT	2.80376	AATTGT	-0.445295
AATTTA	1.53162	AATTTA	1.72883
AATTTC	1.67772	AATTTC	2.85941
AATTTG	0.423519	AATTTG	-0.498634
AATTTT	2.14877	AATTTT	2.75165
ACAAAA	1.77169	ACAAAA	1.88306
ACAAAC	2.62992	ACAAAC	1.12933
ACAAAG	0.662535	ACAAAG	0.369484
ACAAAT	1.53857	ACAAAT	1.27205
ACAACA	0.554352	ACAACA	0.373268
ACAACC	1.69783	ACAACC	0.982318
ACAACG	0.23878	ACAACG	-1.29597
ACAACT	-0.422723	ACAACT	0.268544
ACAAGA	0.851814	ACAAGA	1.67563
ACAAGC	1.61867	ACAAGC	1.81215
ACAAGG	0.329524	ACAAGG	0.648962
ACAAGT	3.45221	ACAAGT	-0.557705
ACAATA	1.39184	ACAATA	0.271699
ACAATC	2.53471	ACAATC	1.97123
ACAATG	0.391718	ACAATG	1.01386
ACAATT	1.09382	ACAATT	1.66501
ACACAA	2.12622	ACACAA	1.26852
ACACAC	3.06094	ACACAC	2.79478
ACACAG	0.582954	ACACAG	-0.0850411
ACACAT	3.45793	ACACAT	2.91184
ACACCA	1.62309	ACACCA	1.39275
ACACCC	1.65104	ACACCC	1.90625
ACACCG	0.266752	ACACCG	-1.58388
ACACCT	1.4318	ACACCT	1.8957
ACACGA	1.67083	ACACGA	3.33093
ACACGC	2.48842	ACACGC	2.81441
ACACGG	0.767828	ACACGG	0.20678
ACACGT	2.97372	ACACGT	-0.495373
ACACTA	1.66577	ACACTA	1.39172
ACACTC	2.37005	ACACTC	1.43198
ACACTG	-0.311246	ACACTG	0.684827
ACACTT	1.71812	ACACTT	2.09237
ACAGAA	1.93589	ACAGAA	0.266532
ACAGAC	2.76238	ACAGAC	3.43287
ACAGAG	1.14689	ACAGAG	0.60876
ACAGAT	1.77574	ACAGAT	1.18018
ACAGCA	1.24948	ACAGCA	1.19486
ACAGCC	1.68533	ACAGCC	2.50892
ACAGCG	-0.644472	ACAGCG	0.436603
ACAGCT	-0.0282631	ACAGCT	0.964003
ACAGGA	2.38413	ACAGGA	-0.288801
ACAGGC	2.98269	ACAGGC	0.300483
ACAGGG	0.341987	ACAGGG	-0.358001
ACAGGT	6.46582	ACAGGT	-6.57592
ACAGTA	1.6465	ACAGTA	0.823092
ACAGTC	1.13247	ACAGTC	1.70805
ACAGTG	0.962587	ACAGTG	-0.364549
ACAGTT	1.70479	ACAGTT	0.830162
ACATAA	3.2468	ACATAA	3.8998
ACATAC	3.44495	ACATAC	4.12466
ACATAG	1.87409	ACATAG	1.14967
ACATAT	3.84776	ACATAT	4.66405
ACATCA	1.67264	ACATCA	1.94397
ACATCC	3.49132	ACATCC	3.95493
ACATCG	0.394059	ACATCG	-0.166639
ACATCT	2.69558	ACATCT	3.80069
ACATGA	1.87462	ACATGA	3.21145
ACATGC	2.19046	ACATGC	3.06803
ACATGG	0.360321	ACATGG	0.235816
ACATGT	2.8412	ACATGT	0.452085
ACATTA	1.79161	ACATTA	1.52044
ACATTC	3.33111	ACATTC	3.59086
ACATTG	-0.574281	ACATTG	-0.326869
ACATTT	3.10056	ACATTT	2.83508
ACCAAA	3.99644	ACCAAA	3.09966
ACCAAC	1.24128	ACCAAC	3.03283
ACCAAG	0.616016	ACCAAG	0.909509
ACCAAT	1.88374	ACCAAT	3.13657
ACCACA	1.20322	ACCACA	1.15894
ACCACC	1.03755	ACCACC	1.50884
ACCACG	0.358224	ACCACG	0.96754
ACCACT	0.318693	ACCACT	0.0949387
ACCAGA	3.44611	ACCAGA	4.84097
ACCAGC	1.78261	ACCAGC	3.28959
ACCAGG	-0.528688	ACCAGG	0.0817038
ACCAGT	1.86285	ACCAGT	-0.112609
ACCATA	2.55933	ACCATA	1.83909
ACCATC	2.18058	ACCATC	2.8309
ACCATG	0.569994	ACCATG	0.0201758
ACCATT	2.64303	ACCATT	3.04465
ACCCAA	2.87035	ACCCAA	2.5107
ACCCAC	3.21649	ACCCAC	4.20775
ACCCAG	0.902402	ACCCAG	1.90286
ACCCAT	2.30249	ACCCAT	3.58879
ACCCCA	2.44024	ACCCCA	2.35739
ACCCCC	0.783094	ACCCCC	1.65856
ACCCCG	0.144187	ACCCCG	1.28304
ACCCCT	1.51268	ACCCCT	2.26026
ACCCGA	3.59268	ACCCGA	4.52944
ACCCGC	3.29484	ACCCGC	3.71828
ACCCGG	-1.41916	ACCCGG	0.698379
ACCCGT	3.22901	ACCCGT	0.561306
ACCCTA	2.00355	ACCCTA	3.13376
ACCCTC	2.60929	ACCCTC	2.21247
ACCCTG	-0.531324	ACCCTG	0.988587
ACCCTT	2.0218	ACCCTT	2.48622
ACCGAA	3.57546	ACCGAA	5.04164
ACCGAC	3.37612	ACCGAC	2.96909
ACCGAG	0.985331	ACCGAG	0.67979
ACCGAT	1.08211	ACCGAT	2.16362
ACCGCA	2.57861	ACCGCA	4.48394
ACCGCC	2.97876	ACCGCC	2.87623
ACCGCG	0.282701	ACCGCG	1.08829
ACCGCT	-0.231378	ACCGCT	0.519624
ACCGGA	1.31378	ACCGGA	0.00416657
ACCGGC	1.61768	ACCGGC	-0.117554
ACCGGG	0.232489	ACCGGG	0.802918
ACCGGT	7.02517	ACCGGT	-5.81198
ACCGTA	2.389	ACCGTA	2.69317
ACCGTC	2.28723	ACCGTC	2.66325
ACCGTG	-0.172	ACCGTG	0.00167192
ACCGTT	0.639421	ACCGTT	2.49569
ACCTAA	4.26383	ACCTAA	4.70737
ACCTAC	3.98465	ACCTAC	5.06843
ACCTAG	2.53498	ACCTAG	3.32003
ACCTAT	4.83154	ACCTAT	4.48856
ACCTCA	3.04519	ACCTCA	3.42629
ACCTCC	3.45078	ACCTCC	3.14486
ACCTCG	0.511955	ACCTCG	-0.121094
ACCTCT	1.94712	ACCTCT	3.13071
ACCTGA	4.336	ACCTGA	3.97561
ACCTGC	5.23369	ACCTGC	1.98569
ACCTGG	0.926723	ACCTGG	0.212737
ACCTGT	7.23861	ACCTGT	-4.81011
ACCTTA	3.06609	ACCTTA	3.0153
ACCTTC	2.35065	ACCTTC	3.1299
ACCTTG	0.492518	ACCTTG	-0.972665
ACCTTT	3.19338	ACCTTT	4.55393
ACGAAA	1.39354	ACGAAA	1.9224
ACGAAC	2.15126	ACGAAC	2.99598
ACGAAG	1.10082	ACGAAG	-0.0293
ACGAAT	1.84795	ACGAAT	3.12198
ACGACA	1.01157	ACGACA	2.22912
ACGACC	1.07343	ACGACC	1.70024
ACGACG	-0.0935951	ACGACG	0.514492
ACGACT	0.592536	ACGACT	0.891313
ACGAGA	1.76498	ACGAGA	2.76148
ACGAGC	1.30159	ACGAGC	2.18801
ACGAGG	0.239276	ACGAGG	-0.107893
ACGAGT	0.789657	ACGAGT	0.486902
ACGATA	1.63383	ACGATA	1.51295
ACGATC	1.68635	ACGATC	1.70035
ACGATG	1.34531	ACGATG	1.93451
ACGATT	1.25506	ACGATT	1.70907
ACGCAA	1.82873	ACGCAA	2.07826
ACGCAC	1.44577	ACGCAC	2.79462
ACGCAG	-0.474114	ACGCAG	0.179458
ACGCAT	2.18844	ACGCAT	2.26203
ACGCCA	0.717121	ACGCCA	1.07188
ACGCCC	1.68439	ACGCCC	2.87406
ACGCCG	0.371576	ACGCCG	-0.402061
ACGCCT	1.83398	ACGCCT	1.91814
ACGCGA	1.22216	ACGCGA	1.36749
ACGCGC	0.467598	ACGCGC	1.67992
ACGCGG	0.161578	ACGCGG	0.650365
ACGCGT	3.80268	ACGCGT	-2.40382
ACGCTA	0.450409	ACGCTA	0.692748
ACGCTC	1.91029	ACGCTC	1.56794
ACGCTG	-0.526671	ACGCTG	-0.813429
ACGCTT	1.72871	ACGCTT	1.78052
ACGGAA	1.92823	ACGGAA	1.91763
ACGGAC	1.00531	ACGGAC	1.14354
ACGGAG	0.550643	ACGGAG	-0.245997
ACGGAT	3.4405	ACGGAT	-0.0434946
ACGGCA	1.66132	ACGGCA	-0.154909
ACGGCC	0.573323	ACGGCC	0.730566
ACGGCG	0.142173	ACGGCG	-0.0802775
ACGGCT	0.432463	ACGGCT	0.0640351
ACGGGA	1.4588	ACGGGA	-0.520093
ACGGGC	1.22086	ACGGGC	1.04265
ACGGGG	1.0666	ACGGGG	-0.956096
ACGGGT	6.4474	ACGGGT	-6.09055
ACGGTA	3.39323	ACGGTA	0.953266
ACGGTC	3.3715	ACGGTC	-0.434254
ACGGTG	0.268798	ACGGTG	-0.459092
ACGGTT	4.90733	ACGGTT	-1.28314
ACGTAA	3.18014	ACGTAA	4.15435
ACGTAC	3.76754	ACGTAC	4.32081
ACGTAG	1.25356	ACGTAG	1.27994
ACGTAT	2.89778	ACGTAT	4.55342
ACGTCA	2.53938	ACGTCA	1.76744
ACGTCC	2.99077	ACGTCC	4.16249
ACGTCG	0.0782344	ACGTCG	0.351568
ACGTCT	1.55777	ACGTCT	2.89656
ACGTGA	1.02997	ACGTGA	2.20554
ACGTGC	0.574006	ACGTGC	2.25232
ACGTGG	0.974973	ACGTGG	-0.487312
ACGTGT	4.52816	ACGTGT	-3.41293
ACGTTA	2.04788	ACGTTA	1.85098
ACGTTC	1.91661	ACGTTC	2.99186
ACGTTG	-0.197144	ACGTTG	0.792662
ACGTTT	2.42315	ACGTTT	2.59952
ACTAAA	2.23375	ACTAAA	2.03801
ACTAAC	1.10996	ACTAAC	1.73235
ACTAAG	0.983813	ACTAAG	0.592435
ACTAAT	2.00809	ACTAAT	2.75508
ACTACA	1.48154	ACTACA	1.45165
ACTACC	1.26894	ACTACC	0.624891
ACTACG	0.574175	ACTACG	0.0389211
ACTACT	1.82331	ACTACT	1.2557
ACTAGA	2.08668	ACTAGA	2.34183
ACTAGC	1.19515	ACTAGC	1.75761
ACTAGG	0.0750076	ACTAGG	-0.00946011
ACTAGT	3.27041	ACTAGT	0.155498
ACTATA	1.65384	ACTATA	1.83875
ACTATC	1.86719	ACTATC	1.40028
ACTATG	0.817181	ACTATG	1.74889
ACTATT	2.32713	ACTATT	1.84192
ACTCAA	1.81686	ACTCAA	2.28673
ACTCAC	2.77619	ACTCAC	2.96601
ACTCAG	0.530513	ACTCAG	0.263503
ACTCAT	2.64977	ACTCAT	3.69106
ACTCCA	1.32949	ACTCCA	1.06879
ACTCCC	1.90802	ACTCCC	1.36782
ACTCCG	0.115865	ACTCCG	0.1221
ACTCCT	1.54462	ACTCCT	1.09823
ACTCGA	1.73473	ACTCGA	3.33535
ACTCGC	3.29061	ACTCGC	3.03195
ACTCGG	0.500623	ACTCGG	-0.758099
ACTCGT	3.3826	ACTCGT	-0.047688
ACTCTA	1.44724	ACTCTA	0.887813
ACTCTC	1.58956	ACTCTC	2.6954
ACTCTG	-0.712393	ACTCTG	0.497035
ACTCTT	1.75998	ACTCTT	2.53296
ACTGAA	1.87611	ACTGAA	1.78666
ACTGAC	1.31109	ACTGAC	1.56873
ACTGAG	-0.284062	ACTGAG	1.30548
ACTGAT	1.13118	ACTGAT	1.0892
ACTGCA	0.882688	ACTGCA	0.755794
ACTGCC	0.72606	ACTGCC	1.39711
ACTGCG	-0.440361	ACTGCG	-0.483393
ACTGCT	1.07647	ACTGCT	1.23686
ACTGGA	1.63399	ACTGGA	-0.103596
ACTGGC	2.91681	ACTGGC	-0.426125
ACTGGG	0.66177	ACTGGG	-0.905038
ACTGGT	3.26043	ACTGGT	-3.31664
ACTGTA	1.21174	ACTGTA	1.37417
ACTGTC	1.15357	ACTGTC	0.716432
ACTGTG	-0.446514	ACTGTG	-0.202241
ACTGTT	0.851333	ACTGTT	0.406421
ACTTAA	3.15116	ACTTAA	3.27949
ACTTAC	4.15524	ACTTAC	4.01901
ACTTAG	1.58184	ACTTAG	1.71417
ACTTAT	4.41576	ACTTAT	5.42175
ACTTCA	1.47185	ACTTCA	1.4913
ACTTCC	2.19066	ACTTCC	3.30403
ACTTCG	0.190107	ACTTCG	0.437613
ACTTCT	2.65249	ACTTCT	2.91072
ACTTGA	2.67293	ACTTGA	4.00529
ACTTGC	2.87112	ACTTGC	3.4082
ACTTGG	0.965553	ACTTGG	0.834837
ACTTGT	2.86191	ACTTGT	0.139137
ACTTTA	2.20252	ACTTTA	1.58362
ACTTTC	1.52833	ACTTTC	2.46276
ACTTTG	0.439434	ACTTTG	0.0463935
ACTTTT	2.11289	ACTTTT	2.37604
AGAAAA	2.91746	AGAAAA	2.3926
AGAAAC	2.17483	AGAAAC	3.23065
AGAAAG	1.63856	AGAAAG	0.64256
AGAAAT	2.74664	AGAAAT	3.08043
AGAACA	2.15015	AGAACA	1.96715
AGAACC	1.51649	AGAACC	2.12558
AGAACG	0.107466	AGAACG	0.0405397
AGAACT	1.42386	AGAACT	0.595782
AGAAGA	2.19882	AGAAGA	2.73742
AGAAGC	1.99731	AGAAGC	2.64425
AGAAGG	0.755156	AGAAGG	0.0876751
AGAAGT	3.91199	AGAAGT	-0.239016
AGAATA	2.54998	AGAATA	2.21908
AGAATC	2.56	AGAATC	1.97016
AGAATG	-0.00354878	AGAATG	-0.0860825
AGAATT	2.20792	AGAATT	3.08128
AGACAA	3.28287	AGACAA	2.62082
AGACAC	3.07341	AGACAC	3.57395
AGACAG	1.12073	AGACAG	0.410637
AGACAT	2.91852	AGACAT	4.24945
AGACCA	1.43438	AGACCA	1.40923
AGACCC	0.814834	AGACCC	2.39669
AGACCG	0.915549	AGACCG	-1.63965
AGACCT	1.77721	AGACCT	1.65506
AGACGA	2.34157	AGACGA	2.49569
AGACGC	2.45622	AGACGC	2.93441
AGACGG	0.709939	AGACGG	0.156394
AGACGT	3.46431	AGACGT	-0.661611
AGACTA	1.43239	AGACTA	1.9175
AGACTC	2.01434	AGACTC	2.36964
AGACTG	-0.180699	AGACTG	0.170155
AGACTT	1.9416	AGACTT	2.56843
AGAGAA	2.14475	AGAGAA	1.92484
AGAGAC	2.63466	AGAGAC	3.27877
AGAGAG	0.3843	AGAGAG	-0.230164
AGAGAT	1.57258	AGAGAT	0.721553
AGAGCA	0.956522	AGAGCA	1.62951
AGAGCC	1.8036	AGAGCC	0.358926
AGAGCG	-0.301155	AGAGCG	-0.407833
AGAGCT	1.10411	AGAGCT	1.1252
AGAGGA	1.60941	AGAGGA	0.00769617
AGAGGC	2.19843	AGAGGC	0.482829
AGAGGG	1.1491	AGAGGG	-0.514154
AGAGGT	7.41219	AGAGGT	-8.89311
AGAGTA	0.985341	AGAGTA	-0.0680577
AGAGTC	1.0331	AGAGTC	0.0330318
AGAGTG	0.253503	AGAGTG	-1.05325
AGAGTT	1.79047	AGAGTT	0.539193
AGATAA	2.86239	AGATAA	4.16602
AGATAC	3.49555	AGATAC	4.17351
AGATAG	1.22494	AGATAG	1.81965
AGATAT	3.77466	AGATAT	4.58059
AGATCA	1.22274	AGATCA	1.60858
AGATCC	1.79072	AGATCC	2.82832
AGATCG	0.733578	AGATCG	0.470497
AGATCT	2.85292	AGATCT	3.25904
AGATGA	1.82029	AGATGA	3.5144
AGATGC	2.68479	AGATGC	2.91448
AGATGG	0.42861	AGATGG	-0.0593529
AGATGT	2.5123	AGATGT	0.0712633
AGATTA	2.6312	AGATTA	2.34392
AGATTC	2.10384	AGATTC	3.04446
AGATTG	-0.0636617	AGATTG	0.120909
AGATTT	2.93896	AGATTT	4.26466
AGCAAA	3.09197	AGCAAA	2.44415
AGCAAC	2.19606	AGCAAC	2.59225
AGCAAG	1.14756	AGCAAG	0.489535
AGCAAT	2.296	AGCAAT	2.36473
AGCACA	1.54511	AGCACA	1.85219
AGCACC	1.0837	AGCACC	3.15831
AGCACG	-0.374364	AGCACG	-0.110981
AGCACT	0.366485	AGCACT	2.15232
AGCAGA	3.39681	AGCAGA	2.66368
AGCAGC	2.18709	AGCAGC	2.37099
AGCAGG	0.444462	AGCAGG	-0.878345
AGCAGT	2.94819	AGCAGT	-0.362284
AGCATA	1.56553	AGCATA	2.1205
AGCATC	2.08988	AGCATC	1.27376
AGCATG	-0.211083	AGCATG	0.396693
AGCATT	2.54283	AGCATT	2.6074
AGCCAA	2.51807	AGCCAA	2.5693
AGCCAC	2.80288	AGCCAC	4.1908
AGCCAG	-0.430368	AGCCAG	1.13183
AGCCAT	2.47231	AGCCAT	3.69031
AGCCCA	0.553501	AGCCCA	2.46709
AGCCCC	2.02341	AGCCCC	2.52562
AGCCCG	-0.395049	AGCCCG	-0.551796
AGCCCT	1.14459	AGCCCT	1.29322
AGCCGA	1.98311	AGCCGA	2.98503
AGCCGC	2.43557	AGCCGC	2.57384
AGCCGG	-0.756849	AGCCGG	-0.624385
AGCCGT	1.88322	AGCCGT	0.106303
AGCCTA	1.57147	AGCCTA	2.37127
AGCCTC	2.26751	AGCCTC	2.49569
AGCCTG	-1.17503	AGCCTG	-0.733424
AGCCTT	2.21785	AGCCTT	2.33679
AGCGAA	2.51648	AGCGAA	3.6258
AGCGAC	2.23014	AGCGAC	3.77079
AGCGAG	0.276716	AGCGAG	-0.276744
AGCGAT	0.857856	AGCGAT	1.73715
AGCGCA	1.69107	AGCGCA	2.42941
AGCGCC	2.09654	AGCGCC	3.09364
AGCGCG	0.0979735	AGCGCG	-0.277321
AGCGCT	0.539822	AGCGCT	1.00628
AGCGGA	0.470656	AGCGGA	0.332972
AGCGGC	2.11733	AGCGGC	0.449137
AGCGGG	1.34	AGCGGG	-0.523726
AGCGGT	6.08993	AGCGGT	-7.8269
AGCGTA	1.10866	AGCGTA	1.30295
AGCGTC	1.32753	AGCGTC	1.53298
AGCGTG	-0.523474	AGCGTG	-0.64653
AGCGTT	1.53647	AGCGTT	0.854198
AGCTAA	2.90295	AGCTAA	4.31464
AGCTAC	3.31209	AGCTAC	3.30824
AGCTAG	1.53632	AGCTAG	1.76381
AGCTAT	2.6226	AGCTAT	4.15702
AGCTCA	2.53589	AGCTCA	1.78626
AGCTCC	1.89042	AGCTCC	2.95934
AGCTCG	0.951657	AGCTCG	1.34858
AGCTCT	2.53276	AGCTCT	1.64386
AGCTGA	1.24045	AGCTGA	1.35785
AGCTGC	1.51303	AGCTGC	2.93664
AGCTGG	0.340047	AGCTGG	0.419694
AGCTGT	1.99991	AGCTGT	0.455879
AGCTTA	3.02648	AGCTTA	2.63016
AGCTTC	3.09431	AGCTTC	3.15597
AGCTTG	-0.175953	AGCTTG	0.593903
AGCTTT	2.36819	AGCTTT	3.05666
AGGAAA	1.21594	AGGAAA	1.48079
AGGAAC	1.73669	AGGAAC	2.1706
AGGAAG	0.0180909	AGGAAG	-0.492316
AGGAAT	1.81981	AGGAAT	1.15936
AGGACA	0.896736	AGGACA	-0.115465
AGGACC	1.19745	AGGACC	0.872328
AGGACG	0.28953	AGGACG	-0.213721
AGGACT	0.70378	AGGACT	0.90374
AGGAGA	1.02076	AGGAGA	1.47796
AGGAGC	1.45737	AGGAGC	0.592603
AGGAGG	-0.0340169	AGGAGG	0.694763
AGGAGT	1.28353	AGGAGT	-0.549296
AGGATA	1.44894	AGGATA	1.18422
AGGATC	1.20433	AGGATC	0.9282
AGGATG	-0.699628	AGGATG	-0.0957051
AGGATT	1.74326	AGGATT	0.575794
AGGCAA	1.02355	AGGCAA	2.44572
AGGCAC	0.527599	AGGCAC	0.799255
AGGCAG	0.744278	AGGCAG	1.05222
AGGCAT	2.02672	AGGCAT	2.00582
AGGCCA	0.483009	AGGCCA	0.209011
AGGCCC	1.33911	AGGCCC	0.553778
AGGCCG	-0.537135	AGGCCG	-0.295047
AGGCCT	1.04603	AGGCCT	1.12981
AGGCGA	1.23507	AGGCGA	1.82954
AGGCGC	0.69885	AGGCGC	1.44308
AGGCGG	-0.820099	AGGCGG	-0.00220756
AGGCGT	5.32367	AGGCGT	-3.55619
AGGCTA	0.887669	AGGCTA	0.991949
AGGCTC	1.02072	AGGCTC	-0.00808689
AGGCTG	-1.09688	AGGCTG	-1.24777
AGGCTT	1.00654	AGGCTT	-0.226483
AGGGAA	1.79822	AGGGAA	0.970933
AGGGAC	1.15607	AGGGAC	0.726723
AGGGAG	0.906601	AGGGAG	-0.214043
AGGGAT	2.05197	AGGGAT	0.336957
AGGGCA	1.7973	AGGGCA	0.4025
AGGGCC	1.24695	AGGGCC	-0.289148
AGGGCG	0.0656292	AGGGCG	-0.638583
AGGGCT	1.66202	AGGGCT	-0.742166
AGGGGA	1.88522	AGGGGA	-0.684229
AGGGGC	2.19903	AGGGGC	-0.236572
AGGGGG	1.4323	AGGGGG	-0.720298
AGGGGT	5.71233	AGGGGT	-6.26078
AGGGTA	2.48043	AGGGTA	-0.694894
AGGGTC	1.8838	AGGGTC	-0.670216
AGGGTG	0.260106	AGGGTG	-0.226472
AGGGTT	3.25589	AGGGTT	-1.6843
AGGTAA	1.80641	AGGTAA	0.363934
AGGTAC	0.902379	AGGTAC	0.732215
AGGTAG	0.428279	AGGTAG	0.110606
AGGTAT	2.03026	AGGTAT	0.949439
AGGTCA	1.74216	AGGTCA	1.09719
AGGTCC	0.103508	AGGTCC	-0.606656
AGGTCG	1.32724	AGGTCG	-0.304422
AGGTCT	1.51966	AGGTCT	0.815334
AGGTGA	0.636063	AGGTGA	0.369683
AGGTGC	0.197197	AGGTGC	0.521728
AGGTGG	0.949776	AGGTGG	-1.14524
AGGTGT	5.06492	AGGTGT	-3.42217
AGGTTA	1.59552	AGGTTA	0.401108
AGGTTC	0.868435	AGGTTC	0.271314
AGGTTG	-0.878167	AGGTTG	-0.86903
AGGTTT	1.48182	AGGTTT	-0.085791
AGTAAA	2.72427	AGTAAA	4.67478
AGTAAC	3.47862	AGTAAC	3.84526
AGTAAG	1.72981	AGTAAG	0.790334
AGTAAT	3.18985	AGTAAT	3.5695
AGTACA	2.13881	AGTACA	3.34965
AGTACC	1.83314	AGTACC	2.80276
AGTACG	0.481589	AGTACG	-0.425734
AGTACT	2.48911	AGTACT	2.35459
AGTAGA	3.11962	AGTAGA	3.67971
AGTAGC	3.12218	AGTAGC	3.13504
AGTAGG	1.20676	AGTAGG	0.160026
AGTAGT	3.5614	AGTAGT	-1.28333
AGTATA	2.80644	AGTATA	3.18165
AGTATC	3.52299	AGTATC	3.64924
AGTATG	0.770908	AGTATG	0.155694
AGTATT	2.93085	AGTATT	3.35323
AGTCAA	3.17716	AGTCAA	4.82588
AGTCAC	5.0093	AGTCAC	4.96391
AGTCAG	2.20841	AGTCAG	1.61868
AGTCAT	4.20217	AGTCAT	5.79775
AGTCCA	2.04936	AGTCCA	2.243
AGTCCC	1.48396	AGTCCC	3.23591
AGTCCG	0.292194	AGTCCG	1.21941
AGTCCT	2.27121	AGTCCT	2.63903
AGTCGA	2.79999	AGTCGA	4.49381
AGTCGC	2.35008	AGTCGC	3.13736
AGTCGG	0.733057	AGTCGG	0.230207
AGTCGT	4.28525	AGTCGT	-2.1551
AGTCTA	2.3851	AGTCTA	2.88705
AGTCTC	2.38845	AGTCTC	2.76174
AGTCTG	-0.218097	AGTCTG	-0.144497
AGTCTT	3.40138	AGTCTT	4.04687
AGTGAA	1.54669	AGTGAA	2.90496
AGTGAC	1.73254	AGTGAC	3.5772
AGTGAG	0.239405	AGTGAG	0.925878
AGTGAT	0.874114	AGTGAT	1.52479
AGTGCA	1.39279	AGTGCA	1.53716
AGTGCC	1.59629	AGTGCC	2.27119
AGTGCG	-0.355935	AGTGCG	-0.0470439
AGTGCT	0.890544	AGTGCT	0.689606
AGTGGA	3.04291	AGTGGA	-1.42211
AGTGGC	3.77771	AGTGGC	-2.76566
AGTGGG	2.48749	AGTGGG	-2.79186
AGTGGT	3.74746	AGTGGT	-7.99553
AGTGTA	1.87042	AGTGTA	0.661196
AGTGTC	0.931601	AGTGTC	0.709274
AGTGTG	0.414096	AGTGTG	-0.936378
AGTGTT	2.1756	AGTGTT	-0.588619
AGTTAA	5.42032	AGTTAA	6.38565
AGTTAC	5.14796	AGTTAC	5.46352
AGTTAG	2.54579	AGTTAG	2.13239
AGTTAT	3.78004	AGTTAT	4.94415
AGTTCA	2.21319	AGTTCA	3.42416
AGTTCC	2.98236	AGTTCC	3.1174
AGTTCG	0.771425	AGTTCG	0.429945
AGTTCT	2.26216	AGTTCT	3.90539
AGTTGA	1.89424	AGTTGA	3.66264
AGTTGC	2.41462	AGTTGC	3.19287
AGTTGG	0.696425	AGTTGG	0.197165
AGTTGT	4.19128	AGTTGT	-0.317829
AGTTTA	2.94377	AGTTTA	3.42227
AGTTTC	3.0928	AGTTTC	2.90938
AGTTTG	0.665644	AGTTTG	0.730992
AGTTTT	2.85968	AGTTTT	3.89827
ATAAAA	1.72395	ATAAAA	2.09012
ATAAAC	2.48012	ATAAAC	2.25617
ATAAAG	0.232287	ATAAAG	0.766996
ATAAAT	2.1912	ATAAAT	2.5143
ATAACA	1.01782	ATAACA	0.775454
ATAACC	1.34932	ATAACC	0.748657
ATAACG	0.0196208	ATAACG	-0.48466
ATAACT	1.06573	ATAACT	1.35201
ATAAGA	1.95877	ATAAGA	2.50659
ATAAGC	2.12391	ATAAGC	2.46083
ATAAGG	1.29655	ATAAGG	-0.803628
ATAAGT	3.41373	ATAAGT	-0.822007
ATAATA	1.89895	ATAATA	1.40103
ATAATC	1.64016	ATAATC	1.46662
ATAATG	0.205002	ATAATG	-0.278945
ATAATT	2.29963	ATAATT	2.11162
ATACAA	2.16765	ATACAA	1.37997
ATACAC	3.13963	ATACAC	3.43361
ATACAG	0.494464	ATACAG	0.510371
ATACAT	3.05585	ATACAT	3.71344
ATACCA	0.756071	ATACCA	1.2961
ATACCC	0.720429	ATACCC	1.40719
ATACCG	0.4263	ATACCG	0.349155
ATACCT	1.94474	ATACCT	1.40213
ATACGA	2.17237	ATACGA	3.26546
ATACGC	2.54289	ATACGC	2.8601
ATACGG	-0.29391	ATACGG	-0.920758
ATACGT	3.04567	ATACGT	0.792491
ATACTA	1.94157	ATACTA	1.09554
ATACTC	1.8729	ATACTC	1.13801
ATACTG	-0.483602	ATACTG	-1.05137
ATACTT	2.37575	ATACTT	1.55908
ATAGAA	2.67803	ATAGAA	2.38083
ATAGAC	3.15159	ATAGAC	2.93011
ATAGAG	0.592503	ATAGAG	0.378345
ATAGAT	2.18356	ATAGAT	2.45505
ATAGCA	2.15169	ATAGCA	1.09025
ATAGCC	1.41517	ATAGCC	1.48506
ATAGCG	0.581972	ATAGCG	-0.820238
ATAGCT	1.73468	ATAGCT	1.32675
ATAGGA	2.53731	ATAGGA	0.0558905
ATAGGC	3.3605	ATAGGC	0.0761633
ATAGGG	1.49192	ATAGGG	-1.11991
ATAGGT	6.03933	ATAGGT	-4.99809
ATAGTA	2.14101	ATAGTA	1.42457
ATAGTC	2.14473	ATAGTC	0.702079
ATAGTG	0.194848	ATAGTG	0.268609
ATAGTT	1.9324	ATAGTT	0.912967
ATATAA	2.97949	ATATAA	3.65029
ATATAC	3.98227	ATATAC	3.99675
ATATAG	2.10858	ATATAG	1.4235
ATATAT	4.12806	ATATAT	4.8504
ATATCA	1.8707	ATATCA	2.51658
ATATCC	2.29093	ATATCC	1.96569
ATATCG	1.25738	ATATCG	0.526834
ATATCT	3.29417	ATATCT	3.24719
ATATGA	2.80991	ATATGA	3.83113
ATATGC	2.5547	ATATGC	3.14086
ATATGG	-0.0902861	ATATGG	0.814763
ATATGT	3.3857	ATATGT	0.307246
ATATTA	2.72422	ATATTA	1.6402
ATATTC	2.28023	ATATTC	2.58815
ATATTG	0.281626	ATATTG	0.388342
ATATTT	2.88133	ATATTT	3.66116
ATCAAA	4.7856	ATCAAA	5.89378
ATCAAC	3.50171	ATCAAC	4.60617
ATCAAG	1.86351	ATCAAG	2.06304
ATCAAT	3.58724	ATCAAT	4.81124
ATCACA	3.40852	ATCACA	4.19067
ATCACC	2.95149	ATCACC	4.40139
ATCACG	1.56142	ATCACG	1.23514
ATCACT	2.80834	ATCACT	4.36048
ATCAGA	4.44264	ATCAGA	4.73011
ATCAGC	3.02996	ATCAGC	4.47687
ATCAGG	0.0458901	ATCAGG	0.628344
ATCAGT	3.04737	ATCAGT	0.533136
ATCATA	4.10508	ATCATA	4.52464
ATCATC	4.17144	ATCATC	5.27333
ATCATG	1.35275	ATCATG	2.4778
ATCATT	4.52848	ATCATT	4.57326
ATCCAA	3.31824	ATCCAA	5.08304
ATCCAC	4.60007	ATCCAC	4.33659
ATCCAG	1.89313	ATCCAG	1.63728
ATCCAT	3.71956	ATCCAT	5.72152
ATCCCA	2.34354	ATCCCA	2.68657
ATCCCC	2.87979	ATCCCC	3.37366
ATCCCG	1.11204	ATCCCG	0.548821
ATCCCT	3.1951	ATCCCT	3.76101
ATCCGA	4.44054	ATCCGA	5.46889
ATCCGC	3.15351	ATCCGC	5.57565
ATCCGG	0.349593	ATCCGG	0.438357
ATCCGT	3.30494	ATCCGT	0.508278
ATCCTA	3.19226	ATCCTA	3.58827
ATCCTC	2.99695	ATCCTC	5.21627
ATCCTG	-0.401317	ATCCTG	-1.63934
ATCCTT	4.19606	ATCCTT	4.52974
ATCGAA	4.74287	ATCGAA	6.6715
ATCGAC	4.09349	ATCGAC	5.41028
ATCGAG	1.37815	ATCGAG	1.21137
ATCGAT	2.50721	ATCGAT	3.49941
ATCGCA	4.44076	ATCGCA	4.71627
ATCGCC	3.92828	ATCGCC	6.74433
ATCGCG	1.07407	ATCGCG	2.32814
ATCGCT	2.12358	ATCGCT	2.56017
ATCGGA	1.19238	ATCGGA	0.263503
ATCGGC	3.67501	ATCGGC	-0.447993
ATCGGG	1.48796	ATCGGG	0.33623
ATCGGT	6.14608	ATCGGT	-5.65385
ATCGTA	3.02229	ATCGTA	4.31937
ATCGTC	2.49018	ATCGTC	3.68186
ATCGTG	0.416508	ATCGTG	-0.144046
ATCGTT	2.24249	ATCGTT	1.92201
ATCTAA	4.74729	ATCTAA	6.34741
ATCTAC	5.13712	ATCTAC	8.02839
ATCTAG	2.45879	ATCTAG	3.86666
ATCTAT	4.64898	ATCTAT	6.11006
ATCTCA	4.10015	ATCTCA	4.39305
ATCTCC	3.81307	ATCTCC	5.84375
ATCTCG	2.39689	ATCTCG	1.87868
ATCTCT	4.23423	ATCTCT	4.49074
ATCTGA	4.13479	ATCTGA	3.81669
ATCTGC	2.564	ATCTGC	5.30652
ATCTGG	0.680661	ATCTGG	0.0177806
ATCTGT	2.14297	ATCTGT	0.457039
ATCTTA	3.47135	ATCTTA	4.31174
ATCTTC	3.85824	ATCTTC	4.86893
ATCTTG	1.10765	ATCTTG	1.1825
ATCTTT	3.97489	ATCTTT	4.56662
ATGAAA	2.47963	ATGAAA	2.57274
ATGAAC	2.01036	ATGAAC	2.52001
ATGAAG	1.031	ATGAAG	0.807367
ATGAAT	2.12985	ATGAAT	2.25512
ATGACA	2.28004	ATGACA	1.41228
ATGACC	1.4903	ATGACC	1.57467
ATGACG	-0.379517	ATGACG	0.981986
ATGACT	0.716917	ATGACT	0.677978
ATGAGA	0.459791	ATGAGA	1.46919
ATGAGC	0.797446	ATGAGC	0.332919
ATGAGG	0.199869	ATGAGG	-0.29955
ATGAGT	-0.0554328	ATGAGT	0.83362
ATGATA	0.656914	ATGATA	1.05525
ATGATC	1.76722	ATGATC	2.18456
ATGATG	0.0174884	ATGATG	0.298325
ATGATT	1.60118	ATGATT	1.94976
ATGCAA	1.17096	ATGCAA	0.637851
ATGCAC	0.852572	ATGCAC	1.28735
ATGCAG	0.86205	ATGCAG	0.556598
ATGCAT	1.48862	ATGCAT	0.89806
ATGCCA	1.5877	ATGCCA	-0.00113835
ATGCCC	1.02379	ATGCCC	0.915753
ATGCCG	-0.00304927	ATGCCG	-0.635346
ATGCCT	1.2986	ATGCCT	0.824536
ATGCGA	1.64679	ATGCGA	0.624961
ATGCGC	0.57998	ATGCGC	1.00255
ATGCGG	-0.314798	ATGCGG	0.452324
ATGCGT	4.60086	ATGCGT	-2.66286
ATGCTA	1.01333	ATGCTA	0.860444
ATGCTC	1.25419	ATGCTC	1.08998
ATGCTG	-0.433608	ATGCTG	-0.168045
ATGCTT	0.681929	ATGCTT	1.14683
ATGGAA	0.843047	ATGGAA	0.368902
ATGGAC	1.19544	ATGGAC	0.33355
ATGGAG	1.8806	ATGGAG	-0.70665
ATGGAT	2.61271	ATGGAT	-1.2512
ATGGCA	2.19583	ATGGCA	0.485664
ATGGCC	1.06798	ATGGCC	1.60833
ATGGCG	0.301238	ATGGCG	0.0363973
ATGGCT	2.92514	ATGGCT	0.153791
ATGGGA	2.17304	ATGGGA	-0.676284
ATGGGC	1.40847	ATGGGC	-0.15835
ATGGGG	1.84288	ATGGGG	-1.22714
ATGGGT	5.84876	ATGGGT	-5.75274
ATGGTA	3.49347	ATGGTA	-0.412522
ATGGTC	4.06726	ATGGTC	-0.95591
ATGGTG	1.02606	ATGGTG	-1.49662
ATGGTT	5.22164	ATGGTT	-1.9859
ATGTAA	3.12854	ATGTAA	3.94468
ATGTAC	3.14439	ATGTAC	4.4744
ATGTAG	1.28133	ATGTAG	1.58671
ATGTAT	2.1907	ATGTAT	3.37736
ATGTCA	1.86149	ATGTCA	2.08685
ATGTCC	2.29003	ATGTCC	2.3995
ATGTCG	0.722732	ATGTCG	-0.288153
ATGTCT	2.06296	ATGTCT	2.53227
ATGTGA	0.631173	ATGTGA	1.97451
ATGTGC	0.727496	ATGTGC	1.50975
ATGTGG	0.428521	ATGTGG	-0.852693
ATGTGT	6.26869	ATGTGT	-3.37444
ATGTTA	1.70639	ATGTTA	2.55917
ATGTTC	1.29395	ATGTTC	2.28832
ATGTTG	-0.327639	ATGTTG	-0.48844
ATGTTT	1.65177	ATGTTT	1.99276
ATTAAA	3.03863	ATTAAA	3.15831
ATTAAC	2.8837	ATTAAC	3.4515
ATTAAG	1.32551	ATTAAG	1.57079
ATTAAT	3.1793	ATTAAT	3.17632
ATTACA	1.97942	ATTACA	2.18076
ATTACC	1.46027	ATTACC	1.83076
ATTACG	0.311529	ATTACG	-0.117617
ATTACT	2.35434	ATTACT	2.07986
ATTAGA	3.18776	ATTAGA	3.56838
ATTAGC	2.17512	ATTAGC	3.73682
ATTAGG	0.794848	ATTAGG	0.0636013
ATTAGT	3.67006	ATTAGT	-0.493833
ATTATA	2.19016	ATTATA	1.33929
ATTATC	2.11811	ATTATC	2.34544
ATTATG	1.34291	ATTATG	0.355234
ATTATT	2.45649	ATTATT	2.71678
ATTCAA	3.25018	ATTCAA	2.86032
ATTCAC	3.7888	ATTCAC	4.22884
ATTCAG	0.901356	ATTCAG	0.81697
ATTCAT	3.48853	ATTCAT	3.93464
ATTCCA	1.66994	ATTCCA	2.55515
ATTCCC	2.08939	ATTCCC	1.76544
ATTCCG	0.749705	ATTCCG	-1.21567
ATTCCT	2.37735	ATTCCT	1.99996
ATTCGA	2.78144	ATTCGA	3.56292
ATTCGC	2.94147	ATTCGC	3.6915
ATTCGG	0.359508	ATTCGG	-0.146095
ATTCGT	2.6309	ATTCGT	-0.682928
ATTCTA	2.33186	ATTCTA	2.00205
ATTCTC	2.35766	ATTCTC	2.48959
ATTCTG	-0.38592	ATTCTG	-1.81723
ATTCTT	2.59857	ATTCTT	2.85228
ATTGAA	2.21571	ATTGAA	2.67167
ATTGAC	2.62367	ATTGAC	3.39703
ATTGAG	0.521273	ATTGAG	-0.12699
ATTGAT	0.854917	ATTGAT	0.611109
ATTGCA	1.26066	ATTGCA	1.9543
ATTGCC	1.9825	ATTGCC	2.3691
ATTGCG	-0.462221	ATTGCG	-0.22576
ATTGCT	0.344695	ATTGCT	0.762557
ATTGGA	3.55954	ATTGGA	-1.05137
ATTGGC	3.23699	ATTGGC	0.208753
ATTGGG	1.75783	ATTGGG	-0.763089
ATTGGT	2.50473	ATTGGT	-8.31357
ATTGTA	1.4374	ATTGTA	1.53583
ATTGTC	1.48202	ATTGTC	0.779742
ATTGTG	-0.504512	ATTGTG	-0.053197
ATTGTT	1.38386	ATTGTT	0.412265
ATTTAA	3.95695	ATTTAA	4.83267
ATTTAC	4.33769	ATTTAC	5.15552
ATTTAG	2.53313	ATTTAG	2.51874
ATTTAT	4.51593	ATTTAT	5.16795
ATTTCA	2.23219	ATTTCA	1.24926
ATTTCC	1.94361	ATTTCC	1.93065
ATTTCG	0.836539	ATTTCG	0.711695
ATTTCT	3.06649	ATTTCT	4.05328
ATTTGA	3.56661	ATTTGA	4.48316
ATTTGC	3.07337	ATTTGC	4.30614
ATTTGG	0.775898	ATTTGG	0.0559854
ATTTGT	2.76887	ATTTGT	-0.031828
ATTTTA	2.51576	ATTTTA	2.3496
ATTTTC	2.46883	ATTTTC	2.61069
ATTTTG	0.428194	ATTTTG	0.0572768
ATTTTT	2.47641	ATTTTT	2.78761
CAAAAA	0.476793	CAAAAA	1.49242
CAAAAC	1.30462	CAAAAC	1.8766
CAAAAG	0.00226713	CAAAAG	0.191041
CAAAAT	2.44409	CAAAAT	2.32597
CAAACA	1.29409	CAAACA	0.734513
CAAACC	1.63576	CAAACC	1.00436
CAAACG	0.0830928	CAAACG	0.261273
CAAACT	1.07408	CAAACT	1.45285
CAAAGA	1.82387	CAAAGA	1.7433
CAAAGC	0.331469	CAAAGC	1.90625
CAAAGG	-0.268423	CAAAGG	0.463692
CAAAGT	1.73011	CAAAGT	0.363993
CAAATA	1.74448	CAAATA	1.61491
CAAATC	1.25965	CAAATC	1.62098
CAAATG	0.0177873	CAAATG	0.263112
CAAATT	1.91029	CAAATT	1.21099
CAACAA	1.62242	CAACAA	2.22792
CAACAC	1.67849	CAACAC	3.48027
CAACAG	0.379667	CAACAG	-0.35855
CAACAT	2.40428	CAACAT	3.44582
CAACCA	0.89874	CAACCA	0.873263
CAACCC	0.869708	CAACCC	1.65678
CAACCG	-0.215164	CAACCG	0.453338
CAACCT	1.15866	CAACCT	1.1888
CAACGA	1.35043	CAACGA	1.78725
CAACGC	1.36681	CAACGC	1.40644
CAACGG	0.0456757	CAACGG	-0.402099
CAACGT	3.27025	CAACGT	0.367716
CAACTA	0.650587	CAACTA	0.196462
CAACTC	1.35947	CAACTC	0.807798
CAACTG	-2.33252	CAACTG	-12.8135
CAACTT	0.988542	CAACTT	2.324
CAAGAA	1.31192	CAAGAA	2.00314
CAAGAC	1.34565	CAAGAC	2.64756
CAAGAG	0.165432	CAAGAG	-0.0130493
CAAGAT	0.717135	CAAGAT	0.690596
CAAGCA	0.6016	CAAGCA	1.63394
CAAGCC	1.09025	CAAGCC	1.30725
CAAGCG	0.111091	CAAGCG	-1.32837
CAAGCT	1.18546	CAAGCT	0.625212
CAAGGA	1.14552	CAAGGA	-0.596279
CAAGGC	1.84137	CAAGGC	-0.795936
CAAGGG	0.453072	CAAGGG	-0.15271
CAAGGT	6.54543	CAAGGT	-6.07139
CAAGTA	1.50282	CAAGTA	0.809363
CAAGTC	0.753581	CAAGTC	1.30726
CAAGTG	-1.09945	CAAGTG	-1.15656
CAAGTT	0.977392	CAAGTT	0.803822
CAATAA	2.9465	CAATAA	2.95592
CAATAC	3.51698	CAATAC	4.72391
CAATAG	1.532	CAATAG	1.62217
CAATAT	3.78195	CAATAT	5.1375
CAATCA	1.30478	CAATCA	0.761065
CAATCC	2.48542	CAATCC	1.68714
CAATCG	0.187931	CAATCG	0.945017
CAATCT	1.80564	CAATCT	2.27589
CAATGA	2.05727	CAATGA	3.29041
CAATGC	1.86561	CAATGC	2.49569
CAATGG	0.542405	CAATGG	0.38077
CAATGT	2.82958	CAATGT	0.972801
CAATTA	2.29945	CAATTA	1.42825
CAATTC	2.09466	CAATTC	1.86843
CAATTG	-0.552812	CAATTG	0.144171
CAATTT	2.21448	CAATTT	2.83186
CACAAA	4.06092	CACAAA	5.78946
CACAAC	3.60551	CACAAC	4.49057
CACAAG	1.20797	CACAAG	2.35764
CACAAT	4.25549	CACAAT	4.97004
CACACA	3.10341	CACACA	3.88375
CACACC	3.12095	CACACC	2.48359
CACACG	-0.0689331	CACACG	0.685048
CACACT	2.64703	CACACT	3.66556
CACAGA	3.37978	CACAGA	6.15558
CACAGC	3.49132	CACAGC	5.12076
CACAGG	-0.183631	CACAGG	0.550583
CACAGT	2.01897	CACAGT	-0.27504
CACATA	3.50938	CACATA	4.88224
CACATC	3.03902	CACATC	4.24945
CACATG	1.00531	CACATG	1.09591
CACATT	4.2721	CACATT	5.20535
CACCAA	2.97983	CACCAA	5.53045
CACCAC	2.74719	CACCAC	4.87892
CACCAG	1.88151	CACCAG	1.97989
CACCAT	4.04385	CACCAT	5.40507
CACCCA	0.951158	CACCCA	1.97906
CACCCC	1.46589	CACCCC	2.72966
CACCCG	0.605177	CACCCG	0.261273
CACCCT	1.90311	CACCCT	2.10871
CACCGA	3.24528	CACCGA	4.56193
CACCGC	2.70789	CACCGC	5.02242
CACCGG	0.0656149	CACCGG	0.619052
CACCGT	2.44541	CACCGT	-0.294179
CACCTA	2.15094	CACCTA	2.72284
CACCTC	2.96549	CACCTC	2.90568
CACCTG	-0.689106	CACCTG	0.177581
CACCTT	3.49504	CACCTT	4.06128
CACGAA	4.85292	CACGAA	7.15571
CACGAC	3.63058	CACGAC	7.48561
CACGAG	1.63689	CACGAG	3.294
CACGAT	1.98773	CACGAT	2.45169
CACGCA	2.2235	CACGCA	4.39158
CACGCC	3.73456	CACGCC	5.21046
CACGCG	0.409927	CACGCG	0.964003
CACGCT	1.81928	CACGCT	2.67119
CACGGA	1.18537	CACGGA	-0.325351
CACGGC	3.06785	CACGGC	-0.0992054
CACGGG	0.299094	CACGGG	0.0341648
CACGGT	6.89299	CACGGT	-5.71168
CACGTA	2.00608	CACGTA	2.44842
CACGTC	2.64712	CACGTC	3.0556
CACGTG	-0.794795	CACGTG	0.777129
CACGTT	1.5833	CACGTT	2.03449
CACTAA	5.75455	CACTAA	6.30245
CACTAC	5.02668	CACTAC	8.60735
CACTAG	2.75271	CACTAG	3.64893
CACTAT	4.62528	CACTAT	7.4855
CACTCA	3.79098	CACTCA	3.28664
CACTCC	3.75677	CACTCC	4.04608
CACTCG	1.51071	CACTCG	1.53519
CACTCT	3.983	CACTCT	5.04748
CACTGA	3.25072	CACTGA	4.17314
CACTGC	3.5974	CACTGC	5.46962
CACTGG	-0.357849	CACTGG	-0.874623
CACTGT	1.19688	CACTGT	0.697411
CACTTA	3.35582	CACTTA	3.96497
CACTTC	3.09093	CACTTC	4.29327
CACTTG	0.494691	CACTTG	1.35361
CACTTT	4.01294	CACTTT	5.08601
CAGAAA	3.69663	CAGAAA	2.77972
CAGAAC	3.01666	CAGAAC	2.95767
CAGAAG	2.22801	CAGAAG	-0.658989
CAGAAT	2.83635	CAGAAT	3.43215
CAGACA	2.23759	CAGACA	1.55388
CAGACC	2.19978	CAGACC	1.77187
CAGACG	-0.47589	CAGACG	-1.25573
CAGACT	1.49395	CAGACT	1.71273
CAGAGA	1.02083	CAGAGA	2.08435
CAGAGC	1.33438	CAGAGC	1.79127
CAGAGG	-0.0251945	CAGAGG	-0.409669
CAGAGT	1.80426	CAGAGT	-0.246895
CAGATA	0.882062	CAGATA	1.29231
CAGATC	2.21092	CAGATC	1.73874
CAGATG	-0.564623	CAGATG	-0.290367
CAGATT	2.06807	CAGATT	1.92219
CAGCAA	2.60042	CAGCAA	2.55497
CAGCAC	1.57456	CAGCAC	2.33528
CAGCAG	-0.245578	CAGCAG	0.882661
CAGCAT	3.03845	CAGCAT	3.69633
CAGCCA	0.79097	CAGCCA	0.876006
CAGCCC	1.29326	CAGCCC	1.62261
CAGCCG	-0.413268	CAGCCG	0.564425
CAGCCT	1.12086	CAGCCT	2.05121
CAGCGA	1.3334	CAGCGA	1.72237
CAGCGC	1.30429	CAGCGC	1.49544
CAGCGG	-0.653399	CAGCGG	-0.137617
CAGCGT	4.09356	CAGCGT	-2.29212
CAGCTA	1.39373	CAGCTA	1.0183
CAGCTC	1.27677	CAGCTC	2.32447
CAGCTG	-0.196187	CAGCTG	1.97132
CAGCTT	1.2779	CAGCTT	1.82108
CAGGAA	1.52343	CAGGAA	1.49445
CAGGAC	2.21321	CAGGAC	2.40116
CAGGAG	-0.301426	CAGGAG	-0.0261004
CAGGAT	2.19312	CAGGAT	-0.0210948
CAGGCA	0.888959	CAGGCA	0.430429
CAGGCC	1.33856	CAGGCC	0.81591
CAGGCG	-0.338586	CAGGCG	0.210102
CAGGCT	0.924812	CAGGCT	-0.844186
CAGGGA	1.36002	CAGGGA	0.538495
CAGGGC	0.533424	CAGGGC	0.934298
CAGGGG	0.311713	CAGGGG	0.208896
CAGGGT	7.53672	CAGGGT	-7.92221
CAGGTA	1.89979	CAGGTA	0.325083
CAGGTC	2.17755	CAGGTC	-0.19215
CAGGTG	-0.0135601	CAGGTG	-1.22308
CAGGTT	2.94163	CAGGTT	-1.02996
CAGTAA	4.45169	CAGTAA	4.40498
CAGTAC	4.24678	CAGTAC	5.58802
CAGTAG	2.04482	CAGTAG	1.42934
CAGTAT	3.17202	CAGTAT	4.37127
CAGTCA	0.658763	CAGTCA	2.62808
CAGTCC	2.27037	CAGTCC	2.86479
CAGTCG	0.598337	CAGTCG	0.537189
CAGTCT	1.86534	CAGTCT	3.30423
CAGTGA	1.73223	CAGTGA	2.55342
CAGTGC	1.42386	CAGTGC	1.82366
CAGTGG	-0.0269689	CAGTGG	0.635382
CAGTGT	5.75815	CAGTGT	-2.20289
CAGTTA	2.33594	CAGTTA	3.06149
CAGTTC	2.41075	CAGTTC	1.96442
CAGTTG	-0.455633	CAGTTG	0.0055739
CAGTTT	2.50498	CAGTTT	2.42766
CATAAA	2.58746	CATAAA	2.76145
CATAAC	3.27011	CATAAC	2.97602
CATAAG	1.40993	CATAAG	1.69466
CATAAT	2.99655	CATAAT	3.56521
CATACA	2.02374	CATACA	1.94018
CATACC	1.41727	CATACC	1.92711
CATACG	1.12919	CATACG	-0.293469
CATACT	1.97043	CATACT	1.52859
CATAGA	3.05559	CATAGA	4.87298
CATAGC	2.43722	CATAGC	3.09904
CATAGG	0.158322	CATAGG	-0.342964
CATAGT	2.36225	CATAGT	-0.158473
CATATA	2.36896	CATATA	2.3783
CATATC	2.01993	CATATC	1.96936
CATATG	0.595918	CATATG	0.803756
CATATT	2.66475	CATATT	2.14107
CATCAA	3.11762	CATCAA	3.57331
CATCAC	4.0539	CATCAC	4.95389
CATCAG	1.04704	CATCAG	2.08627
CATCAT	4.49142	CATCAT	4.96677
CATCCA	1.22948	CATCCA	1.57328
CATCCC	2.86635	CATCCC	1.25466
CATCCG	-0.357634	CATCCG	0.187148
CATCCT	2.20329	CATCCT	2.72506
CATCGA	3.69122	CATCGA	4.97703
CATCGC	3.51023	CATCGC	3.86168
CATCGG	0.0570738	CATCGG	0.00242533
CATCGT	2.81453	CATCGT	-1.05996
CATCTA	1.55922	CATCTA	2.36521
CATCTC	1.8249	CATCTC	2.27749
CATCTG	-0.141934	CATCTG	0.486879
CATCTT	1.85007	CATCTT	2.25473
CATGAA	2.41009	CATGAA	3.07563
CATGAC	3.03261	CATGAC	4.64947
CATGAG	-0.0713932	CATGAG	0.325201
CATGAT	1.1647	CATGAT	1.25656
CATGCA	1.12229	CATGCA	0.251864
CATGCC	0.894643	CATGCC	1.96736
CATGCG	0.170283	CATGCG	0.564129
CATGCT	0.539866	CATGCT	0.303704
CATGGA	2.10013	CATGGA	-0.106416
CATGGC	2.77297	CATGGC	-1.00952
CATGGG	0.446745	CATGGG	-0.676252
CATGGT	2.51009	CATGGT	-4.6102
CATGTA	1.6573	CATGTA	2.02681
CATGTC	1.38232	CATGTC	1.95023
CATGTG	-0.332053	CATGTG	-0.762948
CATGTT	0.808397	CATGTT	0.341475
CATTAA	4.02509	CATTAA	4.19087
CATTAC	4.46159	CATTAC	5.85255
CATTAG	1.84062	CATTAG	2.67044
CATTAT	5.53479	CATTAT	7.09733
CATTCA	2.07579	CATTCA	2.45365
CATTCC	1.87519	CATTCC	3.06925
CATTCG	0.0447482	CATTCG	0.33623
CATTCT	3.12609	CATTCT	3.23304
CATTGA	2.92556	CATTGA	5.26351
CATTGC	3.54322	CATTGC	4.85573
CATTGG	0.640622	CATTGG	0.468023
CATTGT	2.38867	CATTGT	-0.496432
CATTTA	2.76347	CATTTA	2.62201
CATTTC	1.68735	CATTTC	2.93064
CATTTG	0.381175	CATTTG	0.0157695
CATTTT	2.47221	CATTTT	3.9535
CCAAAA	0.672333	CCAAAA	0.632346
CCAAAC	1.04932	CCAAAC	2.20198
CCAAAG	-1.20847	CCAAAG	-0.484565
CCAAAT	1.49286	CCAAAT	2.07152
CCAACA	-0.845944	CCAACA	-0.41793
CCAACC	0.759134	CCAACC	1.45831
CCAACG	-1.42151	CCAACG	-3.92777
CCAACT	2.93626	CCAACT	-7.44257
CCAAGA	0.109562	CCAAGA	0.850835
CCAAGC	1.39864	CCAAGC	2.57935
CCAAGG	-0.18259	CCAAGG	-0.717147
CCAAGT	0.63068	CCAAGT	0.684052
CCAATA	0.108531	CCAATA	0.917033
CCAATC	0.253069	CCAATC	1.9967
CCAATG	-0.746676	CCAATG	-0.733743
CCAATT	0.283046	CCAATT	-0.320178
CCACAA	1.30711	CCACAA	0.908064
CCACAC	1.99068	CCACAC	3.26576
CCACAG	-1.02652	CCACAG	0.383045
CCACAT	1.65169	CCACAT	2.89938
CCACCA	-0.171371	CCACCA	0.857205
CCACCC	0.913836	CCACCC	1.63331
CCACCG	-0.311721	CCACCG	0.507816
CCACCT	-0.292288	CCACCT	-0.852856
CCACGA	1.48667	CCACGA	1.7612
CCACGC	2.14246	CCACGC	1.99267
CCACGG	-1.16915	CCACGG	-1.47854
CCACGT	0.448663	CCACGT	0.177943
CCACTA	0.48388	CCACTA	0.991086
CCACTC	1.54721	CCACTC	1.40931
CCACTG	-2.97572	CCACTG	-13.5322
CCACTT	0.444388	CCACTT	1.30204
CCAGAA	0.48229	CCAGAA	1.81068
CCAGAC	1.31237	CCAGAC	2.87949
CCAGAG	-0.863396	CCAGAG	-0.187598
CCAGAT	1.74348	CCAGAT	2.10766
CCAGCA	0.133952	CCAGCA	0.770472
CCAGCC	0.620977	CCAGCC	1.79039
CCAGCG	-0.952628	CCAGCG	1.01905
CCAGCT	-0.438588	CCAGCT	-0.20658
CCAGGA	-0.845877	CCAGGA	1.18089
CCAGGC	1.25371	CCAGGC	-0.137311
CCAGGG	-0.924148	CCAGGG	-0.061189
CCAGGT	5.4974	CCAGGT	-6.82604
CCAGTA	0.734489	CCAGTA	0.843083
CCAGTC	0.779146	CCAGTC	1.85905
CCAGTG	-1.06244	CCAGTG	-1.32798
CCAGTT	1.09884	CCAGTT	1.37303
CCATAA	2.41158	CCATAA	2.9385
CCATAC	3.01384	CCATAC	3.69405
CCATAG	0.380171	CCATAG	0.274718
CCATAT	3.30123	CCATAT	5.15259
CCATCA	1.0171	CCATCA	1.35969
CCATCC	2.15235	CCATCC	2.34812
CCATCG	-0.227888	CCATCG	-0.611847
CCATCT	0.740361	CCATCT	2.31986
CCATGA	2.34258	CCATGA	2.97579
CCATGC	1.31242	CCATGC	1.21992
CCATGG	-0.980704	CCATGG	-0.137707
CCATGT	1.59689	CCATGT	0.865703
CCATTA	1.87279	CCATTA	2.89434
CCATTC	2.27427	CCATTC	3.62169
CCATTG	0.272032	CCATTG	-1.422
CCATTT	2.75153	CCATTT	3.85497
CCCAAA	3.35416	CCCAAA	3.76994
CCCAAC	2.36009	CCCAAC	1.94302
CCCAAG	1.75685	CCCAAG	1.7333
CCCAAT	3.28117	CCCAAT	3.68098
CCCACA	2.20999	CCCACA	3.23687
CCCACC	2.05373	CCCACC	3.41298
CCCACG	0.242189	CCCACG	1.87346
CCCACT	1.17166	CCCACT	1.36832
CCCAGA	3.45521	CCCAGA	3.96266
CCCAGC	1.7193	CCCAGC	3.57264
CCCAGG	0.368124	CCCAGG	0.349187
CCCAGT	1.43323	CCCAGT	0.731958
CCCATA	2.60554	CCCATA	3.45762
CCCATC	3.33192	CCCATC	4.38885
CCCATG	0.290078	CCCATG	0.306062
CCCATT	2.57307	CCCATT	3.98663
CCCCAA	3.42815	CCCCAA	3.72139
CCCCAC	3.09415	CCCCAC	2.82615
CCCCAG	0.646244	CCCCAG	1.25672
CCCCAT	3.31979	CCCCAT	3.30437
CCCCCA	2.9387	CCCCCA	0.971651
CCCCCC	1.89805	CCCCCC	3.75556
CCCCCG	-0.100719	CCCCCG	-0.496736
CCCCCT	1.04222	CCCCCT	1.45766
CCCCGA	3.84182	CCCCGA	4.25518
CCCCGC	2.21633	CCCCGC	3.38874
CCCCGG	-1.38665	CCCCGG	-0.0490064
CCCCGT	1.60256	CCCCGT	0.0947365
CCCCTA	1.8835	CCCCTA	2.12941
CCCCTC	1.93078	CCCCTC	2.39152
CCCCTG	-0.546747	CCCCTG	0.542521
CCCCTT	2.58203	CCCCTT	3.18468
CCCGAA	3.05389	CCCGAA	5.64559
CCCGAC	4.05195	CCCGAC	4.77464
CCCGAG	1.06639	CCCGAG	0.708732
CCCGAT	1.90142	CCCGAT	3.61625
CCCGCA	2.56147	CCCGCA	4.3022
CCCGCC	2.84664	CCCGCC	5.6335
CCCGCG	-0.083513	CCCGCG	2.37916
CCCGCT	0.541117	CCCGCT	2.9186
CCCGGA	1.1884	CCCGGA	0.821617
CCCGGC	1.73635	CCCGGC	0.715192
CCCGGG	-0.335969	CCCGGG	-0.0845449
CCCGGT	5.93734	CCCGGT	-5.44193
CCCGTA	2.31067	CCCGTA	3.81742
CCCGTC	2.22651	CCCGTC	4.23911
CCCGTG	-0.935511	CCCGTG	0.657578
CCCGTT	1.85536	CCCGTT	2.19963
CCCTAA	3.3837	CCCTAA	5.43732
CCCTAC	3.45125	CCCTAC	6.70566
CCCTAG	2.14673	CCCTAG	2.95146
CCCTAT	4.66319	CCCTAT	6.27282
CCCTCA	3.36799	CCCTCA	3.89089
CCCTCC	2.72046	CCCTCC	4.04866
CCCTCG	1.31798	CCCTCG	2.02163
CCCTCT	2.659	CCCTCT	3.80571
CCCTGA	2.22284	CCCTGA	4.18564
CCCTGC	3.53004	CCCTGC	3.25438
CCCTGG	0.178471	CCCTGG	-1.04014
CCCTGT	3.92357	CCCTGT	-0.269444
CCCTTA	2.6222	CCCTTA	4.14218
CCCTTC	2.83989	CCCTTC	3.88033
CCCTTG	-0.367554	CCCTTG	0.895836
CCCTTT	2.97746	CCCTTT	4.47509
CCGAAA	1.52299	CCGAAA	1.05575
CCGAAC	1.85309	CCGAAC	3.8044
CCGAAG	0.893014	CCGAAG	1.20262
CCGAAT	1.92853	CCGAAT	3.92782
CCGACA	-0.924714	CCGACA	1.00993
CCGACC	1.29919	CCGACC	0.909271
CCGACG	-0.993624	CCGACG	0.612641
CCGACT	-1.73967	CCGACT	1.41892
CCGAGA	0.641263	CCGAGA	2.88014
CCGAGC	1.11902	CCGAGC	1.46586
CCGAGG	0.0186774	CCGAGG	-0.506074
CCGAGT	1.03976	CCGAGT	0.72633
CCGATA	0.0326018	CCGATA	1.91659
CCGATC	1.47339	CCGATC	0.796921
CCGATG	-1.4714	CCGATG	0.807475
CCGATT	0.240842	CCGATT	2.7662
CCGCAA	1.72166	CCGCAA	2.10296
CCGCAC	1.90709	CCGCAC	2.64092
CCGCAG	-0.117304	CCGCAG	0.561466
CCGCAT	2.56789	CCGCAT	3.24952
CCGCCA	0.45784	CCGCCA	0.992546
CCGCCC	1.97401	CCGCCC	2.49569
CCGCCG	0.459534	CCGCCG	-0.410929
CCGCCT	0.30528	CCGCCT	2.51074
CCGCGA	1.53024	CCGCGA	3.05321
CCGCGC	0.838301	CCGCGC	2.23104
CCGCGG	-0.305978	CCGCGG	-0.463517
CCGCGT	3.00536	CCGCGT	-0.614484
CCGCTA	1.17792	CCGCTA	1.68054
CCGCTC	1.32987	CCGCTC	3.2341
CCGCTG	-0.843378	CCGCTG	-0.509419
CCGCTT	0.237491	CCGCTT	1.3712
CCGGAA	0.376766	CCGGAA	1.47327
CCGGAC	1.10557	CCGGAC	1.42241
CCGGAG	-0.690434	CCGGAG	0.637272
CCGGAT	1.86672	CCGGAT	0.73875
CCGGCA	0.342965	CCGGCA	0.403572
CCGGCC	0.240562	CCGGCC	1.00867
CCGGCG	-0.539471	CCGGCG	-0.665009
CCGGCT	-0.321661	CCGGCT	-1.22461
CCGGGA	1.30085	CCGGGA	-0.0644706
CCGGGC	-0.0903557	CCGGGC	0.161973
CCGGGG	-1.3261	CCGGGG	0.416806
CCGGGT	5.74599	CCGGGT	-5.40756
CCGGTA	1.73463	CCGGTA	0.760632
CCGGTC	2.68016	CCGGTC	0.299873
CCGGTG	-0.669852	CCGGTG	-1.74373
CCGGTT	1.62958	CCGGTT	0.838958
CCGTAA	2.56076	CCGTAA	4.16047
CCGTAC	3.84129	CCGTAC	4.60817
CCGTAG	0.890986	CCGTAG	1.01699
CCGTAT	3.86047	CCGTAT	4.78752
CCGTCA	1.90083	CCGTCA	2.32647
CCGTCC	2.65223	CCGTCC	3.59804
CCGTCG	0.841249	CCGTCG	1.12144
CCGTCT	1.17528	CCGTCT	2.94671
CCGTGA	1.67432	CCGTGA	2.87075
CCGTGC	0.528518	CCGTGC	1.28837
CCGTGG	-1.10351	CCGTGG	0.356529
CCGTGT	4.45099	CCGTGT	-1.78549
CCGTTA	1.80578	CCGTTA	2.85537
CCGTTC	2.14417	CCGTTC	2.54287
CCGTTG	-0.753571	CCGTTG	-0.410423
CCGTTT	2.28953	CCGTTT	3.22126
CCTAAA	2.34756	CCTAAA	2.27606
CCTAAC	1.57097	CCTAAC	2.81403
CCTAAG	0.23865	CCTAAG	-1.51699
CCTAAT	2.12691	CCTAAT	3.8777
CCTACA	2.08045	CCTACA	1.56944
CCTACC	0.697981	CCTACC	1.20305
CCTACG	-0.304765	CCTACG	1.22646
CCTACT	-0.555091	CCTACT	1.24406
CCTAGA	2.88801	CCTAGA	2.52473
CCTAGC	1.49032	CCTAGC	2.87609
CCTAGG	0.0219677	CCTAGG	0.181085
CCTAGT	1.68721	CCTAGT	1.34053
CCTATA	2.13747	CCTATA	1.86666
CCTATC	2.50375	CCTATC	2.35335
CCTATG	0.348765	CCTATG	1.021
CCTATT	2.03723	CCTATT	2.36794
CCTCAA	1.74514	CCTCAA	2.23815
CCTCAC	2.68194	CCTCAC	3.45628
CCTCAG	1.18471	CCTCAG	1.27623
CCTCAT	2.5264	CCTCAT	4.52696
CCTCCA	0.941602	CCTCCA	2.19977
CCTCCC	0.93652	CCTCCC	1.18086
CCTCCG	-0.172212	CCTCCG	0.243026
CCTCCT	1.34972	CCTCCT	1.1046
CCTCGA	2.31907	CCTCGA	2.52603
CCTCGC	1.80768	CCTCGC	2.82336
CCTCGG	-0.22514	CCTCGG	-0.346947
CCTCGT	2.57582	CCTCGT	-0.0576583
CCTCTA	0.836463	CCTCTA	1.42506
CCTCTC	1.63324	CCTCTC	2.53685
CCTCTG	-0.0184726	CCTCTG	1.45941
CCTCTT	1.44464	CCTCTT	2.1273
CCTGAA	1.68739	CCTGAA	1.93265
CCTGAC	1.65712	CCTGAC	2.73268
CCTGAG	0.0449577	CCTGAG	0.71734
CCTGAT	2.42751	CCTGAT	0.382268
CCTGCA	0.99035	CCTGCA	1.38277
CCTGCC	1.85296	CCTGCC	1.83152
CCTGCG	-0.217956	CCTGCG	-1.3241
CCTGCT	-0.280606	CCTGCT	-0.279132
CCTGGA	2.16092	CCTGGA	0.0922306
CCTGGC	1.39109	CCTGGC	-0.451105
CCTGGG	0.168684	CCTGGG	0.284126
CCTGGT	4.22279	CCTGGT	-4.3105
CCTGTA	2.13127	CCTGTA	0.558426
CCTGTC	2.89201	CCTGTC	0.935652
CCTGTG	0.942393	CCTGTG	-1.07031
CCTGTT	3.08558	CCTGTT	0.0105768
CCTTAA	2.9181	CCTTAA	3.4959
CCTTAC	4.94286	CCTTAC	4.71823
CCTTAG	1.67511	CCTTAG	2.45839
CCTTAT	4.21477	CCTTAT	4.72143
CCTTCA	1.22938	CCTTCA	1.13776
CCTTCC	0.599978	CCTTCC	2.42754
CCTTCG	0.467219	CCTTCG	0.0531335
CCTTCT	0.999201	CCTTCT	2.29795
CCTTGA	2.72853	CCTTGA	3.59313
CCTTGC	2.82445	CCTTGC	3.27342
CCTTGG	0.529967	CCTTGG	-0.127635
CCTTGT	2.05976	CCTTGT	-0.163017
CCTTTA	1.27116	CCTTTA	1.6593
CCTTTC	2.20188	CCTTTC	2.57606
CCTTTG	-0.413	CCTTTG	0.209771
CCTTTT	2.08381	CCTTTT	2.92107
CGAAAA	2.15813	CGAAAA	3.24034
CGAAAC	3.65767	CGAAAC	2.64142
CGAAAG	0.267967	CGAAAG	1.51141
CGAAAT	1.90382	CGAAAT	2.77351
CGAACA	0.620333	CGAACA	1.12858
CGAACC	1.2814	CGAACC	1.07713
CGAACG	-0.189726	CGAACG	-0.29024
CGAACT	0.293829	CGAACT	0.211728
CGAAGA	1.66435	CGAAGA	3.12349
CGAAGC	1.86512	CGAAGC	1.91239
CGAAGG	-0.287498	CGAAGG	0.246521
CGAAGT	2.53551	CGAAGT	-0.700564
CGAATA	1.70341	CGAATA	1.53421
CGAATC	1.63918	CGAATC	0.931948
CGAATG	-0.281053	CGAATG	0.395633
CGAATT	1.73345	CGAATT	2.81221
CGACAA	3.11678	CGACAA	2.40081
CGACAC	2.73753	CGACAC	3.01507
CGACAG	0.21277	CGACAG	1.66885
CGACAT	2.78778	CGACAT	4.29175
CGACCA	0.954608	CGACCA	1.788
CGACCC	0.0859086	CGACCC	0.264295
CGACCG	-0.587189	CGACCG	0.278283
CGACCT	1.59262	CGACCT	2.13399
CGACGA	2.39474	CGACGA	3.46061
CGACGC	1.3539	CGACGC	3.10507
CGACGG	-1.08922	CGACGG	-0.163365
CGACGT	3.02665	CGACGT	1.46362
CGACTA	0.884762	CGACTA	1.65605
CGACTC	1.1254	CGACTC	1.77537
CGACTG	-1.57708	CGACTG	0.515048
CGACTT	1.41623	CGACTT	1.79175
CGAGAA	1.22699	CGAGAA	3.19717
CGAGAC	1.88212	CGAGAC	3.78885
CGAGAG	-0.580074	CGAGAG	1.17482
CGAGAT	1.155	CGAGAT	1.37056
CGAGCA	0.307804	CGAGCA	1.33752
CGAGCC	0.591048	CGAGCC	1.75577
CGAGCG	-0.503777	CGAGCG	-0.219481
CGAGCT	-0.706793	CGAGCT	0.929047
CGAGGA	1.39444	CGAGGA	0.539365
CGAGGC	0.673288	CGAGGC	0.137239
CGAGGG	-0.0182993	CGAGGG	-0.0605554
CGAGGT	4.71009	CGAGGT	-7.15896
CGAGTA	-0.138761	CGAGTA	0.89193
CGAGTC	0.23817	CGAGTC	0.444341
CGAGTG	-0.834128	CGAGTG	0.306014
CGAGTT	0.859464	CGAGTT	0.578221
CGATAA	2.81625	CGATAA	4.58616
CGATAC	3.31114	CGATAC	4.7743
CGATAG	1.52505	CGATAG	2.17377
CGATAT	3.33799	CGATAT	6.99258
CGATCA	0.9686	CGATCA	1.95645
CGATCC	2.38741	CGATCC	2.26255
CGATCG	-0.603658	CGATCG	0.942303
CGATCT	1.62094	CGATCT	4.1209
CGATGA	2.85194	CGATGA	4.20604
CGATGC	1.42386	CGATGC	3.98146
CGATGG	0.325754	CGATGG	-0.272094
CGATGT	1.35756	CGATGT	0.889892
CGATTA	2.00678	CGATTA	2.26622
CGATTC	2.63249	CGATTC	2.76345
CGATTG	-0.644966	CGATTG	-1.04625
CGATTT	2.84222	CGATTT	4.31401
CGCAAA	3.17166	CGCAAA	4.73259
CGCAAC	1.96959	CGCAAC	2.86292
CGCAAG	0.0700594	CGCAAG	1.81992
CGCAAT	2.00612	CGCAAT	3.63951
CGCACA	1.65212	CGCACA	2.49569
CGCACC	2.06824	CGCACC	2.80886
CGCACG	-0.781453	CGCACG	0.2152
CGCACT	1.39664	CGCACT	2.15573
CGCAGA	2.46853	CGCAGA	3.8471
CGCAGC	1.96038	CGCAGC	3.11748
CGCAGG	-0.0128018	CGCAGG	0.118053
CGCAGT	2.47451	CGCAGT	0.68403
CGCATA	2.13315	CGCATA	1.44779
CGCATC	2.21508	CGCATC	3.23939
CGCATG	-0.63889	CGCATG	0.0814043
CGCATT	2.30553	CGCATT	3.60019
CGCCAA	2.61976	CGCCAA	3.67785
CGCCAC	3.60936	CGCCAC	3.01287
CGCCAG	1.3742	CGCCAG	2.788
CGCCAT	3.70199	CGCCAT	5.50347
CGCCCA	1.45932	CGCCCA	3.30332
CGCCCC	2.31813	CGCCCC	2.44971
CGCCCG	0.375159	CGCCCG	0.652148
CGCCCT	1.96477	CGCCCT	3.04178
CGCCGA	3.16869	CGCCGA	4.53201
CGCCGC	3.46782	CGCCGC	3.48992
CGCCGG	-0.326006	CGCCGG	1.40542
CGCCGT	1.82092	CGCCGT	-0.186001
CGCCTA	2.38118	CGCCTA	2.81328
CGCCTC	1.789	CGCCTC	3.78245
CGCCTG	-0.766732	CGCCTG	-0.866849
CGCCTT	1.915	CGCCTT	2.62613
CGCGAA	2.564	CGCGAA	4.21393
CGCGAC	2.21855	CGCGAC	2.91294
CGCGAG	-0.0781831	CGCGAG	1.3287
CGCGAT	1.5699	CGCGAT	2.3322
CGCGCA	2.66953	CGCGCA	2.60548
CGCGCC	2.44039	CGCGCC	4.28191
CGCGCG	0.891969	CGCGCG	1.39314
CGCGCT	0.93799	CGCGCT	1.03022
CGCGGA	1.59375	CGCGGA	1.17759
CGCGGC	1.32552	CGCGGC	0.435111
CGCGGG	-0.292277	CGCGGG	0.00411034
CGCGGT	4.9431	CGCGGT	-5.68075
CGCGTA	1.09088	CGCGTA	1.87624
CGCGTC	2.03859	CGCGTC	1.81123
CGCGTG	-0.384457	CGCGTG	-1.139
CGCGTT	1.6391	CGCGTT	0.770246
CGCTAA	3.12988	CGCTAA	4.85004
CGCTAC	2.92333	CGCTAC	6.6381
CGCTAG	1.72415	CGCTAG	3.13331
CGCTAT	3.30157	CGCTAT	5.57735
CGCTCA	2.35272	CGCTCA	4.83041
CGCTCC	3.00732	CGCTCC	3.5792
CGCTCG	0.0136588	CGCTCG	1.5476
CGCTCT	1.69284	CGCTCT	3.36002
CGCTGA	1.31559	CGCTGA	2.72477
CGCTGC	2.39058	CGCTGC	3.32184
CGCTGG	-0.531008	CGCTGG	-0.680519
CGCTGT	1.05822	CGCTGT	0.208742
CGCTTA	2.06887	CGCTTA	2.98181
CGCTTC	2.0592	CGCTTC	3.60652
CGCTTG	0.0095873	CGCTTG	0.784105
CGCTTT	2.38452	CGCTTT	4.39188
CGGAAA	1.27651	CGGAAA	0.903771
CGGAAC	1.16691	CGGAAC	1.86509
CGGAAG	0.468753	CGGAAG	-1.05452
CGGAAT	1.1718	CGGAAT	0.474701
CGGACA	0.393334	CGGACA	1.08438
CGGACC	0.424533	CGGACC	1.00412
CGGACG	-0.0713382	CGGACG	1.00574
CGGACT	0.0412557	CGGACT	0.050875
CGGAGA	0.35246	CGGAGA	1.79379
CGGAGC	-0.269281	CGGAGC	1.286
CGGAGG	-0.402668	CGGAGG	-0.222944
CGGAGT	1.1016	CGGAGT	-0.0127408
CGGATA	1.03258	CGGATA	0.747823
CGGATC	1.12121	CGGATC	0.93718
CGGATG	-0.840661	CGGATG	-0.620851
CGGATT	1.63057	CGGATT	-0.288498
CGGCAA	1.18383	CGGCAA	1.09462
CGGCAC	0.163305	CGGCAC	0.23558
CGGCAG	-0.61577	CGGCAG	-0.0387637
CGGCAT	1.32257	CGGCAT	1.35095
CGGCCA	-0.232494	CGGCCA	0.472064
CGGCCC	1.32674	CGGCCC	0.0873299
CGGCCG	-0.138518	CGGCCG	-0.373348
CGGCCT	0.526815	CGGCCT	0.0579244
CGGCGA	0.942839	CGGCGA	1.37097
CGGCGC	0.899914	CGGCGC	1.64742
CGGCGG	-0.131383	CGGCGG	-0.351762
CGGCGT	4.44275	CGGCGT	-2.37051
CGGCTA	1.15073	CGGCTA	1.06231
CGGCTC	-0.139444	CGGCTC	0.866939
CGGCTG	-0.871128	CGGCTG	0.421315
CGGCTT	0.849427	CGGCTT	0.563667
CGGGAA	1.52711	CGGGAA	1.12266
CGGGAC	1.21533	CGGGAC	1.69806
CGGGAG	-0.907356	CGGGAG	0.50981
CGGGAT	1.70584	CGGGAT	0.925298
CGGGCA	0.434875	CGGGCA	1.49523
CGGGCC	-0.183844	CGGGCC	0.259946
CGGGCG	-0.997572	CGGGCG	-0.340355
CGGGCT	0.159721	CGGGCT	1.68735
CGGGGA	1.51578	CGGGGA	0.388825
CGGGGC	-0.753653	CGGGGC	0.252472
CGGGGG	-0.194979	CGGGGG	0.330691
CGGGGT	5.79665	CGGGGT	-6.58372
CGGGTA	1.5482	CGGGTA	0.0909917
CGGGTC	2.26096	CGGGTC	-0.903745
CGGGTG	-0.494376	CGGGTG	-0.478685
CGGGTT	2.6186	CGGGTT	-0.628109
CGGTAA	0.420198	CGGTAA	0.136561
CGGTAC	2.37842	CGGTAC	1.28843
CGGTAG	0.284541	CGGTAG	0.455499
CGGTAT	1.519	CGGTAT	0.498056
CGGTCA	1.12104	CGGTCA	0.921534
CGGTCC	0.82885	CGGTCC	0.110976
CGGTCG	-0.365286	CGGTCG	-0.00946011
CGGTCT	1.24364	CGGTCT	0.808303
CGGTGA	0.685033	CGGTGA	0.1693
CGGTGC	0.603737	CGGTGC	0.933901
CGGTGG	0.141211	CGGTGG	-0.88435
CGGTGT	5.2278	CGGTGT	-2.59399
CGGTTA	0.62537	CGGTTA	0.772263
CGGTTC	1.34126	CGGTTC	0.274618
CGGTTG	-0.74684	CGGTTG	0.125853
CGGTTT	1.32	CGGTTT	0.933957
CGTAAA	1.87025	CGTAAA	4.57596
CGTAAC	3.28872	CGTAAC	4.88057
CGTAAG	1.4841	CGTAAG	2.51999
CGTAAT	2.44183	CGTAAT	3.74787
CGTACA	1.46655	CGTACA	1.04444
CGTACC	0.979472	CGTACC	1.1877
CGTACG	-0.129788	CGTACG	0.871477
CGTACT	1.27251	CGTACT	0.525565
CGTAGA	3.07602	CGTAGA	3.15226
CGTAGC	2.4368	CGTAGC	3.35524
CGTAGG	-0.155244	CGTAGG	0.927342
CGTAGT	1.7328	CGTAGT	0.273166
CGTATA	2.62783	CGTATA	2.86697
CGTATC	2.5849	CGTATC	3.19726
CGTATG	0.162908	CGTATG	-0.0561927
CGTATT	3.35035	CGTATT	4.15046
CGTCAA	2.77658	CGTCAA	4.07338
CGTCAC	4.87557	CGTCAC	5.87002
CGTCAG	1.53787	CGTCAG	1.14841
CGTCAT	3.60409	CGTCAT	6.34777
CGTCCA	1.77369	CGTCCA	1.23474
CGTCCC	1.59967	CGTCCC	2.9769
CGTCCG	0.318785	CGTCCG	1.10772
CGTCCT	1.93781	CGTCCT	2.17214
CGTCGA	3.31724	CGTCGA	4.53703
CGTCGC	3.09349	CGTCGC	4.43966
CGTCGG	-0.340943	CGTCGG	0.971854
CGTCGT	2.62647	CGTCGT	-0.11945
CGTCTA	2.20885	CGTCTA	1.2353
CGTCTC	3.07048	CGTCTC	3.27642
CGTCTG	-0.609417	CGTCTG	-0.0564821
CGTCTT	2.98551	CGTCTT	4.08284
CGTGAA	2.33626	CGTGAA	3.92386
CGTGAC	1.65169	CGTGAC	3.88617
CGTGAG	0.559032	CGTGAG	0.0151196
CGTGAT	1.37843	CGTGAT	2.12983
CGTGCA	0.9209	CGTGCA	1.94345
CGTGCC	0.973663	CGTGCC	2.48372
CGTGCG	-0.584714	CGTGCG	0.864634
CGTGCT	0.0671425	CGTGCT	0.0050536
CGTGGA	1.7023	CGTGGA	-1.2807
CGTGGC	3.12255	CGTGGC	-2.18699
CGTGGG	1.31714	CGTGGG	-1.0679
CGTGGT	1.42386	CGTGGT	-5.38311
CGTGTA	1.36721	CGTGTA	0.856766
CGTGTC	1.00083	CGTGTC	1.32763
CGTGTG	-0.65466	CGTGTG	0.0363973
CGTGTT	1.21313	CGTGTT	0.898252
CGTTAA	3.89465	CGTTAA	6.17731
CGTTAC	3.90598	CGTTAC	6.65201
CGTTAG	2.01237	CGTTAG	2.43358
CGTTAT	4.67244	CGTTAT	6.47936
CGTTCA	1.38569	CGTTCA	2.0764
CGTTCC	2.08933	CGTTCC	4.3993
CGTTCG	-0.28695	CGTTCG	1.33002
CGTTCT	2.49194	CGTTCT	4.43129
CGTTGA	2.6848	CGTTGA	4.32906
CGTTGC	3.31788	CGTTGC	4.23113
CGTTGG	0.000607359	CGTTGG	-0.43689
CGTTGT	2.25874	CGTTGT	0.00106404
CGTTTA	2.76648	CGTTTA	3.44766
CGTTTC	2.92933	CGTTTC	3.91924
CGTTTG	0.124192	CGTTTG	1.33063
CGTTTT	2.77747	CGTTTT	4.13681
CTAAAA	2.55498	CTAAAA	2.29874
CTAAAC	2.06903	CTAAAC	2.32527
CTAAAG	0.45033	CTAAAG	1.3029
CTAAAT	2.3166	CTAAAT	2.9861
CTAACA	0.288933	CTAACA	1.57944
CTAACC	1.10904	CTAACC	0.926706
CTAACG	0.0165244	CTAACG	-0.40911
CTAACT	0.0489672	CTAACT	-1.4771
CTAAGA	0.938959	CTAAGA	2.50795
CTAAGC	2.07256	CTAAGC	2.30128
CTAAGG	-0.0588327	CTAAGG	-0.59526
CTAAGT	1.78703	CTAAGT	1.07008
CTAATA	1.30394	CTAATA	1.5239
CTAATC	1.4444	CTAATC	1.19993
CTAATG	-0.932665	CTAATG	1.65499
CTAATT	1.68976	CTAATT	2.14281
CTACAA	1.89648	CTACAA	2.97973
CTACAC	2.57815	CTACAC	3.41229
CTACAG	1.41498	CTACAG	1.07007
CTACAT	3.27598	CTACAT	4.55628
CTACCA	1.76165	CTACCA	0.378021
CTACCC	1.19775	CTACCC	1.88585
CTACCG	-0.63557	CTACCG	0.198393
CTACCT	0.60837	CTACCT	1.57588
CTACGA	1.76779	CTACGA	3.15749
CTACGC	2.19594	CTACGC	2.36224
CTACGG	0.186054	CTACGG	-0.631671
CTACGT	1.05962	CTACGT	0.896257
CTACTA	1.60132	CTACTA	1.61044
CTACTC	1.30407	CTACTC	1.91876
CTACTG	-1.1104	CTACTG	1.18223
CTACTT	1.85026	CTACTT	2.54551
CTAGAA	2.13127	CTAGAA	2.34392
CTAGAC	2.59122	CTAGAC	3.9444
CTAGAG	0.59494	CTAGAG	0.900318
CTAGAT	1.26365	CTAGAT	1.02731
CTAGCA	0.5577	CTAGCA	1.33815
CTAGCC	0.967019	CTAGCC	2.01503
CTAGCG	-1.05222	CTAGCG	-0.293792
CTAGCT	-0.760946	CTAGCT	1.45941
CTAGGA	1.56847	CTAGGA	1.25994
CTAGGC	1.56669	CTAGGC	-0.0752447
CTAGGG	-0.14637	CTAGGG	0.53474
CTAGGT	6.87675	CTAGGT	-6.58691
CTAGTA	0.443548	CTAGTA	1.2381
CTAGTC	1.59609	CTAGTC	0.860509
CTAGTG	-0.417218	CTAGTG	-1.22723
CTAGTT	0.905697	CTAGTT	1.19861
CTATAA	3.36594	CTATAA	4.08007
CTATAC	3.62487	CTATAC	4.01472
CTATAG	1.83142	CTATAG	1.81409
CTATAT	4.9533	CTATAT	6.15631
CTATCA	1.29709	CTATCA	1.84728
CTATCC	1.71245	CTATCC	1.44459
CTATCG	0.489565	CTATCG	0.343093
CTATCT	2.91357	CTATCT	4.16885
CTATGA	3.19299	CTATGA	3.47029
CTATGC	3.03677	CTATGC	3.93211
CTATGG	-0.00609711	CTATGG	0.570903
CTATGT	2.07728	CTATGT	0.689185
CTATTA	2.49294	CTATTA	2.22308
CTATTC	1.69095	CTATTC	2.47644
CTATTG	-0.372156	CTATTG	0.0125464
CTATTT	2.97531	CTATTT	2.91271
CTCAAA	3.91677	CTCAAA	5.92532
CTCAAC	4.20403	CTCAAC	5.91448
CTCAAG	1.98065	CTCAAG	3.87718
CTCAAT	4.2793	CTCAAT	6.6452
CTCACA	3.41262	CTCACA	4.47307
CTCACC	3.32969	CTCACC	5.46634
CTCACG	0.984629	CTCACG	1.52484
CTCACT	3.2701	CTCACT	3.73198
CTCAGA	5.2601	CTCAGA	6.72871
CTCAGC	4.20844	CTCAGC	6.53739
CTCAGG	0.999754	CTCAGG	1.41332
CTCAGT	2.85874	CTCAGT	0.952336
CTCATA	4.73742	CTCATA	5.11983
CTCATC	4.27068	CTCATC	4.87627
CTCATG	1.12495	CTCATG	1.4311
CTCATT	4.79287	CTCATT	5.66963
CTCCAA	4.58349	CTCCAA	4.65086
CTCCAC	4.81803	CTCCAC	6.93626
CTCCAG	2.32327	CTCCAG	2.36042
CTCCAT	4.73839	CTCCAT	6.60416
CTCCCA	2.29003	CTCCCA	3.06697
CTCCCC	2.63509	CTCCCC	4.04908
CTCCCG	1.65379	CTCCCG	1.11754
CTCCCT	2.9583	CTCCCT	4.17296
CTCCGA	4.2164	CTCCGA	6.47595
CTCCGC	3.80407	CTCCGC	6.14695
CTCCGG	0.588574	CTCCGG	1.24289
CTCCGT	2.64821	CTCCGT	0.931948
CTCCTA	1.92587	CTCCTA	3.13382
CTCCTC	3.62244	CTCCTC	3.34776
CTCCTG	-0.29713	CTCCTG	-0.163315
CTCCTT	3.73265	CTCCTT	4.8191
CTCGAA	5.20992	CTCGAA	7.58683
CTCGAC	4.7525	CTCGAC	8.68545
CTCGAG	0.720585	CTCGAG	2.71233
CTCGAT	1.58648	CTCGAT	3.38027
CTCGCA	4.60617	CTCGCA	5.27992
CTCGCC	4.05748	CTCGCC	6.40189
CTCGCG	0.351575	CTCGCG	2.03565
CTCGCT	2.1015	CTCGCT	3.11541
CTCGGA	1.46147	CTCGGA	-0.128772
CTCGGC	1.84756	CTCGGC	-0.227054
CTCGGG	0.0507345	CTCGGG	-0.853621
CTCGGT	6.02012	CTCGGT	-5.27493
CTCGTA	2.72279	CTCGTA	3.68827
CTCGTC	2.71833	CTCGTC	4.10069
CTCGTG	0.151089	CTCGTG	0.20311
CTCGTT	1.85209	CTCGTT	2.60935
CTCTAA	5.46301	CTCTAA	6.95852
CTCTAC	5.68923	CTCTAC	7.56668
CTCTAG	2.77829	CTCTAG	4.03812
CTCTAT	5.15192	CTCTAT	7.61418
CTCTCA	4.03662	CTCTCA	4.93346
CTCTCC	4.48159	CTCTCC	5.33558
CTCTCG	1.41507	CTCTCG	1.94161
CTCTCT	3.73979	CTCTCT	5.94558
CTCTGA	4.19731	CTCTGA	5.01742
CTCTGC	4.61881	CTCTGC	6.86153
CTCTGG	0.84529	CTCTGG	-0.0328561
CTCTGT	2.82189	CTCTGT	0.807967
CTCTTA	3.65596	CTCTTA	5.71644
CTCTTC	3.93832	CTCTTC	4.81556
CTCTTG	1.39195	CTCTTG	1.88771
CTCTTT	4.12842	CTCTTT	5.84147
CTGAAA	1.95183	CTGAAA	2.57111
CTGAAC	1.67935	CTGAAC	1.43677
CTGAAG	-0.00885277	CTGAAG	1.25156
CTGAAT	2.04661	CTGAAT	2.46112
CTGACA	1.3145	CTGACA	1.75855
CTGACC	0.234654	CTGACC	0.964112
CTGACG	-0.253363	CTGACG	0.280407
CTGACT	0.0649584	CTGACT	0.191503
CTGAGA	2.09906	CTGAGA	1.60694
CTGAGC	-2.0649	CTGAGC	-1.43461
CTGAGG	-0.918286	CTGAGG	0.896492
CTGAGT	-0.0123845	CTGAGT	0.309638
CTGATA	0.909113	CTGATA	0.839228
CTGATC	1.16677	CTGATC	2.05089
CTGATG	-0.965448	CTGATG	-0.0397372
CTGATT	0.712958	CTGATT	0.845349
CTGCAA	1.37216	CTGCAA	2.81225
CTGCAC	1.78552	CTGCAC	1.66623
CTGCAG	-0.00565286	CTGCAG	0.853486
CTGCAT	1.87399	CTGCAT	2.48501
CTGCCA	1.16259	CTGCCA	0.220692
CTGCCC	0.555245	CTGCCC	1.3409
CTGCCG	-0.393118	CTGCCG	-0.984517
CTGCCT	1.26267	CTGCCT	1.67288
CTGCGA	0.276165	CTGCGA	1.11107
CTGCGC	0.808098	CTGCGC	1.90859
CTGCGG	0.198677	CTGCGG	0.257603
CTGCGT	3.35173	CTGCGT	-1.70621
CTGCTA	0.371397	CTGCTA	1.09285
CTGCTC	0.858656	CTGCTC	1.65963
CTGCTG	-1.27969	CTGCTG	1.14163
CTGCTT	0.222876	CTGCTT	1.52385
CTGGAA	0.0963347	CTGGAA	0.838761
CTGGAC	0.378509	CTGGAC	0.913467
CTGGAG	0.038271	CTGGAG	-0.866575
CTGGAT	1.26446	CTGGAT	0.148431
CTGGCA	0.114202	CTGGCA	0.446153
CTGGCC	0.772409	CTGGCC	0.242331
CTGGCG	-0.65441	CTGGCG	0.598808
CTGGCT	-0.421948	CTGGCT	0.518235
CTGGGA	-0.29713	CTGGGA	0.228894
CTGGGC	-0.102265	CTGGGC	0.119435
CTGGGG	-0.342261	CTGGGG	-0.0411529
CTGGGT	1.10371	CTGGGT	-0.170204
CTGGTA	0.22073	CTGGTA	1.3853
CTGGTC	0.252856	CTGGTC	-0.31904
CTGGTG	-0.256426	CTGGTG	0.170019
CTGGTT	1.81487	CTGGTT	-0.0130196
CTGTAA	2.46769	CTGTAA	2.48458
CTGTAC	3.66703	CTGTAC	3.64528
CTGTAG	0.301197	CTGTAG	1.53136
CTGTAT	2.52184	CTGTAT	3.66144
CTGTCA	1.74373	CTGTCA	1.14
CTGTCC	1.08148	CTGTCC	1.8187
CTGTCG	-0.146693	CTGTCG	-0.328228
CTGTCT	1.74392	CTGTCT	2.49569
CTGTGA	1.67983	CTGTGA	1.70878
CTGTGC	0.960024	CTGTGC	0.402955
CTGTGG	0.18366	CTGTGG	-0.471698
CTGTGT	2.96797	CTGTGT	-1.32004
CTGTTA	2.17929	CTGTTA	0.699012
CTGTTC	1.99285	CTGTTC	2.08113
CTGTTG	0.108157	CTGTTG	-0.125683
CTGTTT	0.879138	CTGTTT	1.23986
CTTAAA	3.05516	CTTAAA	3.1387
CTTAAC	1.93926	CTTAAC	3.10629
CTTAAG	1.06969	CTTAAG	2.19237
CTTAAT	2.84032	CTTAAT	3.97149
CTTACA	1.55808	CTTACA	1.87408
CTTACC	1.5096	CTTACC	2.0436
CTTACG	0.56452	CTTACG	0.969234
CTTACT	1.21074	CTTACT	1.87711
CTTAGA	2.87197	CTTAGA	3.49106
CTTAGC	2.3556	CTTAGC	4.22092
CTTAGG	0.399321	CTTAGG	-0.252306
CTTAGT	2.47219	CTTAGT	0.736503
CTTATA	1.95736	CTTATA	2.07363
CTTATC	2.38318	CTTATC	2.06759
[truncated: 2,098 more rows]

## Sheet: Supp Figure 1d
Repeat 1	Repeat 1	Repeat 2	Repeat 2
Sequence	28.66	Sequence	26.4
AAAAAA	1.70391	AAAAAA	0.983839
AAAAAC	1.34814	AAAAAC	1.99145
AAAAAG	0.938306	AAAAAG	0.756632
AAAAAT	1.46283	AAAAAT	1.98059
AAAACA	1.2496	AAAACA	0.931282
AAAACC	1.16929	AAAACC	0.786511
AAAACG	1.40612	AAAACG	0.0764574
AAAACT	1.17894	AAAACT	0.765318
AAAAGA	1.477	AAAAGA	1.93405
AAAAGC	1.32126	AAAAGC	0.640447
AAAAGG	0.405337	AAAAGG	0.350197
AAAAGT	0.371566	AAAAGT	3.39425
AAAATA	1.27935	AAAATA	1.69031
AAAATC	1.47952	AAAATC	1.26941
AAAATG	1.05946	AAAATG	0.52614
AAAATT	1.60294	AAAATT	2.02788
AAACAA	1.583	AAACAA	2.6391
AAACAC	2.26405	AAACAC	3.82426
AAACAG	1.1177	AAACAG	1.6546
AAACAT	2.5655	AAACAT	4.50052
AAACCA	0.935347	AAACCA	0.824642
AAACCC	1.382	AAACCC	1.26405
AAACCG	0.752537	AAACCG	0.0360275
AAACCT	1.1816	AAACCT	2.07311
AAACGA	1.91478	AAACGA	2.50123
AAACGC	1.85163	AAACGC	1.47754
AAACGG	0.309335	AAACGG	-0.371055
AAACGT	0.423244	AAACGT	2.74132
AAACTA	1.23007	AAACTA	1.42552
AAACTC	1.31758	AAACTC	2.42875
AAACTG	0.709308	AAACTG	0.62026
AAACTT	1.43298	AAACTT	2.00059
AAAGAA	1.07766	AAAGAA	1.58513
AAAGAC	2.44812	AAAGAC	3.03801
AAAGAG	0.885546	AAAGAG	1.12014
AAAGAT	1	AAAGAT	1
AAAGCA	1.10726	AAAGCA	0.71958
AAAGCC	1.34482	AAAGCC	1.44422
AAAGCG	0.678088	AAAGCG	0.0154344
AAAGCT	0.742067	AAAGCT	0.635306
AAAGGA	0.354618	AAAGGA	2.27223
AAAGGC	0.273274	AAAGGC	3.1471
AAAGGG	0.753081	AAAGGG	1.77174
AAAGGT	0.77993	AAAGGT	-0.923675
AAAGTA	0.899989	AAAGTA	1.56025
AAAGTC	0.975232	AAAGTC	1.03135
AAAGTG	0.671867	AAAGTG	-0.0728559
AAAGTT	0.677103	AAAGTT	0.206588
AAATAA	2.55522	AAATAA	4.32884
AAATAC	2.75145	AAATAC	5.2463
AAATAG	2.25302	AAATAG	2.33973
AAATAT	3.04393	AAATAT	6.44129
AAATCA	1.47786	AAATCA	2.12647
AAATCC	1.65871	AAATCC	1.80032
AAATCG	1.15308	AAATCG	1.05308
AAATCT	2.31385	AAATCT	3.27754
AAATGA	2.83762	AAATGA	3.68335
AAATGC	2.04796	AAATGC	3.6406
AAATGG	0.464382	AAATGG	-0.00103394
AAATGT	0.6112	AAATGT	3.48687
AAATTA	1.50923	AAATTA	2.25269
AAATTC	1.9167	AAATTC	2.75966
AAATTG	0.869358	AAATTG	0.0954516
AAATTT	2.02967	AAATTT	3.27486
AACAAA	4.43903	AACAAA	6.03413
AACAAC	3.14576	AACAAC	5.75301
AACAAG	2.77563	AACAAG	3.74643
AACAAT	3.11348	AACAAT	5.86632
AACACA	2.86545	AACACA	5.01837
AACACC	3.11599	AACACC	5.30802
AACACG	1.73596	AACACG	2.65933
AACACT	3.14443	AACACT	4.3726
AACAGA	4.13507	AACAGA	7.16824
AACAGC	3.46696	AACAGC	6.19796
AACAGG	1.37631	AACAGG	1.27909
AACAGT	0.835596	AACAGT	3.65364
AACATA	2.81181	AACATA	4.91646
AACATC	3.52783	AACATC	5.2759
AACATG	1.69275	AACATG	1.73555
AACATT	3.48134	AACATT	6.00277
AACCAA	2.9561	AACCAA	4.4299
AACCAC	3.14459	AACCAC	4.61411
AACCAG	2.49953	AACCAG	2.65894
AACCAT	3.37362	AACCAT	6.15774
AACCCA	1.79563	AACCCA	1.76351
AACCCC	2.02735	AACCCC	3.18677
AACCCG	1.05091	AACCCG	0.519682
AACCCT	2.21174	AACCCT	1.80838
AACCGA	3.83818	AACCGA	5.47578
AACCGC	3.51889	AACCGC	4.52743
AACCGG	0.351686	AACCGG	-0.323069
AACCGT	0.513455	AACCGT	2.07348
AACCTA	2.21724	AACCTA	3.69249
AACCTC	2.29274	AACCTC	3.66624
AACCTG	1.18027	AACCTG	-0.770638
AACCTT	2.79457	AACCTT	5.13018
AACGAA	4.01939	AACGAA	6.69766
AACGAC	4.51755	AACGAC	7.43287
AACGAG	2.01037	AACGAG	2.81266
AACGAT	1.26647	AACGAT	2.09191
AACGCA	3.33922	AACGCA	5.29356
AACGCC	3.61308	AACGCC	5.44869
AACGCG	1.52746	AACGCG	1.41695
AACGCT	1.60737	AACGCT	2.49242
AACGGA	0.819373	AACGGA	1.89772
AACGGC	0.275445	AACGGC	2.77071
AACGGG	0.548399	AACGGG	1.23316
AACGGT	1.88533	AACGGT	5.21738
AACGTA	2.08836	AACGTA	4.02454
AACGTC	2.75008	AACGTC	4.54064
AACGTG	1.14172	AACGTG	0.341066
AACGTT	1.40295	AACGTT	2.13571
AACTAA	4.26578	AACTAA	8.72529
AACTAC	4.61954	AACTAC	8.14678
AACTAG	3.04898	AACTAG	4.85535
AACTAT	4.22662	AACTAT	8.62953
AACTCA	2.78168	AACTCA	5.37641
AACTCC	3.47571	AACTCC	5.27748
AACTCG	2.02105	AACTCG	2.42789
AACTCT	3.5302	AACTCT	5.24134
AACTGA	3.30549	AACTGA	4.48972
AACTGC	2.94002	AACTGC	4.42827
AACTGG	0.216339	AACTGG	0.281242
AACTGT	0.250673	AACTGT	0.965081
AACTTA	2.96796	AACTTA	4.70172
AACTTC	3.24694	AACTTC	5.40872
AACTTG	1.42563	AACTTG	0.964131
AACTTT	3.64193	AACTTT	5.518
AAGAAA	2.40342	AAGAAA	3.30055
AAGAAC	2.51664	AAGAAC	3.18121
AAGAAG	1.31596	AAGAAG	0.708104
AAGAAT	2.20036	AAGAAT	4.14442
AAGACA	1.3501	AAGACA	1.1857
AAGACC	1.37512	AAGACC	0.955739
AAGACG	1.51357	AAGACG	0.0624926
AAGACT	1.54405	AAGACT	1.71822
AAGAGA	2.25662	AAGAGA	2.78325
AAGAGC	1.85298	AAGAGC	1.02197
AAGAGG	1.05197	AAGAGG	1.05049
AAGAGT	0.286943	AAGAGT	1.07398
AAGATA	1.51414	AAGATA	1.93949
AAGATC	1.28574	AAGATC	2.26568
AAGATG	1.24701	AAGATG	0.630308
AAGATT	1.4927	AAGATT	2.62619
AAGCAA	1.62756	AAGCAA	2.327
AAGCAC	2.2469	AAGCAC	3.98761
AAGCAG	0.883527	AAGCAG	1.55026
AAGCAT	1.93644	AAGCAT	4.61917
AAGCCA	0.82195	AAGCCA	1.90392
AAGCCC	0.769683	AAGCCC	1.20567
AAGCCG	0.823885	AAGCCG	0.254844
AAGCCT	1.15425	AAGCCT	1.52083
AAGCGA	1.82701	AAGCGA	2.85005
AAGCGC	1.90977	AAGCGC	1.09396
AAGCGG	0.749147	AAGCGG	0.720215
AAGCGT	0.227379	AAGCGT	4.57963
AAGCTA	1.1019	AAGCTA	1.66774
AAGCTC	1.19661	AAGCTC	1.38593
AAGCTG	1.12806	AAGCTG	-0.737665
AAGCTT	1.61959	AAGCTT	1.59975
AAGGAA	1.02433	AAGGAA	0.855156
AAGGAC	0.778326	AAGGAC	1.45354
AAGGAG	0.874258	AAGGAG	0.0789043
AAGGAT	0.253546	AAGGAT	2.18614
AAGGCA	0.742799	AAGGCA	0.613039
AAGGCC	0.479965	AAGGCC	0.753909
AAGGCG	0.446762	AAGGCG	0.413957
AAGGCT	0.549202	AAGGCT	1.55053
AAGGGA	0.649157	AAGGGA	1.56267
AAGGGC	0.312678	AAGGGC	2.66546
AAGGGG	0.199544	AAGGGG	2.66767
AAGGGT	1.46495	AAGGGT	0.279577
AAGGTA	0.130504	AAGGTA	2.66963
AAGGTC	0.533659	AAGGTC	2.2962
AAGGTG	-0.119589	AAGGTG	1.09754
AAGGTT	0.234371	AAGGTT	4.70055
AAGTAA	3.30444	AAGTAA	5.6377
AAGTAC	3.62315	AAGTAC	6.08739
AAGTAG	1.68727	AAGTAG	2.70579
AAGTAT	2.85963	AAGTAT	5.73164
AAGTCA	2.05949	AAGTCA	1.98316
AAGTCC	2.02946	AAGTCC	2.17889
AAGTCG	1.38649	AAGTCG	1.28273
AAGTCT	2.05311	AAGTCT	3.66824
AAGTGA	2.03775	AAGTGA	2.29314
AAGTGC	1.05133	AAGTGC	1.83443
AAGTGG	-0.0131268	AAGTGG	2.25591
AAGTGT	-0.00244038	AAGTGT	4.16154
AAGTTA	1.8891	AAGTTA	3.37892
AAGTTC	2.00742	AAGTTC	1.94393
AAGTTG	1.29443	AAGTTG	0.55805
AAGTTT	1.88198	AAGTTT	3.45571
AATAAA	2.35322	AATAAA	3.95862
AATAAC	2.87152	AATAAC	4.45474
AATAAG	1.88618	AATAAG	2.82943
AATAAT	2.79744	AATAAT	4.11729
AATACA	1.55141	AATACA	2.48211
AATACC	1.38367	AATACC	1.74315
AATACG	1.46669	AATACG	1.12898
AATACT	1.71022	AATACT	2.89009
AATAGA	2.84876	AATAGA	3.73746
AATAGC	2.343	AATAGC	3.8294
AATAGG	1.171	AATAGG	1.72971
AATAGT	0.589911	AATAGT	3.21439
AATATA	1.77059	AATATA	3.4022
AATATC	1.68533	AATATC	2.67448
AATATG	1.22182	AATATG	1.77574
AATATT	2.15755	AATATT	3.77856
AATCAA	2.60899	AATCAA	4.15145
AATCAC	3.18154	AATCAC	5.05917
AATCAG	1.82034	AATCAG	1.98163
AATCAT	3.15192	AATCAT	5.60005
AATCCA	1.46934	AATCCA	1.81908
AATCCC	1.87438	AATCCC	0.793664
AATCCG	1.15445	AATCCG	0.0863248
AATCCT	1.70591	AATCCT	2.69933
AATCGA	2.81646	AATCGA	5.46061
AATCGC	2.52122	AATCGC	4.83257
AATCGG	0.574209	AATCGG	-0.0131755
AATCGT	0.43368	AATCGT	3.62967
AATCTA	1.66035	AATCTA	2.07599
AATCTC	1.58032	AATCTC	2.3247
AATCTG	1.13551	AATCTG	-1.7987
AATCTT	1.62628	AATCTT	2.96199
AATGAA	2.09715	AATGAA	3.3438
AATGAC	2.32621	AATGAC	4.4925
AATGAG	1.08408	AATGAG	0.269481
AATGAT	0.68568	AATGAT	1.34002
AATGCA	0.594721	AATGCA	1.06603
AATGCC	1.63773	AATGCC	1.33026
AATGCG	0.632147	AATGCG	0.342483
AATGCT	0.756413	AATGCT	1.20901
AATGGA	0.805458	AATGGA	2.39945
AATGGC	0.0174582	AATGGC	3.91646
AATGGG	0.24681	AATGGG	3.64731
AATGGT	0.828602	AATGGT	0.0360275
AATGTA	1.04208	AATGTA	1.6389
AATGTC	1.20783	AATGTC	1.68672
AATGTG	0.217478	AATGTG	-0.197864
AATGTT	0.84996	AATGTT	1.72359
AATTAA	3.63113	AATTAA	5.83149
AATTAC	3.94761	AATTAC	6.68286
AATTAG	2.0233	AATTAG	4.16037
AATTAT	4.10672	AATTAT	7.41459
AATTCA	1.77003	AATTCA	2.37802
AATTCC	1.97041	AATTCC	2.90187
AATTCG	1.13679	AATTCG	1.31505
AATTCT	2.31522	AATTCT	4.32306
AATTGA	3.7522	AATTGA	5.52597
AATTGC	2.97738	AATTGC	4.24104
AATTGG	0.592421	AATTGG	0.773202
AATTGT	0.617373	AATTGT	2.38133
AATTTA	1.78982	AATTTA	2.86909
AATTTC	1.86859	AATTTC	2.9957
AATTTG	1.42851	AATTTG	0.549681
AATTTT	2.61383	AATTTT	4.08214
ACAAAA	1.67176	ACAAAA	2.56913
ACAAAC	2.1622	ACAAAC	2.67416
ACAAAG	1.12385	ACAAAG	1.65111
ACAAAT	1.94782	ACAAAT	3.33387
ACAACA	1.25171	ACAACA	1.31416
ACAACC	1.83349	ACAACC	1.48079
ACAACG	1.39503	ACAACG	-0.494184
ACAACT	1.18012	ACAACT	0.960775
ACAAGA	1.72826	ACAAGA	2.77982
ACAAGC	1.80261	ACAAGC	3.0032
ACAAGG	0.483667	ACAAGG	1.12869
ACAAGT	0.340323	ACAAGT	2.62915
ACAATA	1.41831	ACAATA	2.03526
ACAATC	1.88642	ACAATC	2.94022
ACAATG	1.91194	ACAATG	2.12396
ACAATT	1.58695	ACAATT	2.3404
ACACAA	2.02656	ACACAA	2.6312
ACACAC	3.15097	ACACAC	5.54052
ACACAG	1.81722	ACACAG	1.99415
ACACAT	2.99388	ACACAT	5.20692
ACACCA	1.44216	ACACCA	1.1587
ACACCC	1.40844	ACACCC	3.00143
ACACCG	0.773807	ACACCG	0.23058
ACACCT	1.42724	ACACCT	3.62615
ACACGA	2.27703	ACACGA	3.59301
ACACGC	2.59699	ACACGC	4.03502
ACACGG	0.812154	ACACGG	-0.0029257
ACACGT	0.316404	ACACGT	2.77987
ACACTA	1.56925	ACACTA	1.88201
ACACTC	2.1042	ACACTC	3.36701
ACACTG	0.77763	ACACTG	0.885619
ACACTT	1.84614	ACACTT	2.84244
ACAGAA	1.8828	ACAGAA	2.71411
ACAGAC	2.78788	ACAGAC	4.05541
ACAGAG	1.99934	ACAGAG	1.87184
ACAGAT	1.69274	ACAGAT	2.06462
ACAGCA	1.37418	ACAGCA	1.42209
ACAGCC	1.6394	ACAGCC	2.78376
ACAGCG	1.05809	ACAGCG	1.28114
ACAGCT	0.959834	ACAGCT	0.785928
ACAGGA	0.582386	ACAGGA	1.50696
ACAGGC	0.480085	ACAGGC	2.98627
ACAGGG	0.315594	ACAGGG	1.74936
ACAGGT	1.09842	ACAGGT	2.54445
ACAGTA	1.43394	ACAGTA	1.31393
ACAGTC	1.22014	ACAGTC	2.1951
ACAGTG	1.48925	ACAGTG	0.472643
ACAGTT	0.721951	ACAGTT	1.87912
ACATAA	3.21377	ACATAA	7.01502
ACATAC	4.18645	ACATAC	8.01682
ACATAG	2.5644	ACATAG	3.05794
ACATAT	4.32143	ACATAT	8.68075
ACATCA	1.36088	ACATCA	3.64823
ACATCC	3.52374	ACATCC	5.21875
ACATCG	1.54147	ACATCG	1.67616
ACATCT	2.73447	ACATCT	5.49769
ACATGA	2.86551	ACATGA	5.64255
ACATGC	2.29187	ACATGC	4.85541
ACATGG	0.393486	ACATGG	0.915631
ACATGT	0.492437	ACATGT	4.04713
ACATTA	1.95001	ACATTA	3.53871
ACATTC	3.45417	ACATTC	5.54443
ACATTG	1.37158	ACATTG	1.5799
ACATTT	3.20634	ACATTT	5.69436
ACCAAA	3.72036	ACCAAA	5.02517
ACCAAC	3.02018	ACCAAC	3.34275
ACCAAG	2.82313	ACCAAG	2.58081
ACCAAT	2.9494	ACCAAT	4.08036
ACCACA	2.65713	ACCACA	3.1983
ACCACC	2.55976	ACCACC	3.80822
ACCACG	1.58515	ACCACG	1.0812
ACCACT	2.55794	ACCACT	1.55842
ACCAGA	4.47283	ACCAGA	7.32811
ACCAGC	3.03585	ACCAGC	4.74399
ACCAGG	1.18032	ACCAGG	0.00439419
ACCAGT	0.503514	ACCAGT	0.856126
ACCATA	3.05858	ACCATA	4.21872
ACCATC	3.28237	ACCATC	4.3611
ACCATG	2.09299	ACCATG	1.07707
ACCATT	3.36569	ACCATT	5.16785
ACCCAA	3.51771	ACCCAA	6.1399
ACCCAC	4.18247	ACCCAC	6.77012
ACCCAG	2.51481	ACCCAG	2.76033
ACCCAT	3.94466	ACCCAT	7.31731
ACCCCA	1.70428	ACCCCA	3.42246
ACCCCC	2.25483	ACCCCC	4.05057
ACCCCG	1.51379	ACCCCG	2.4914
ACCCCT	2.26738	ACCCCT	3.60582
ACCCGA	4.37271	ACCCGA	6.50603
ACCCGC	3.83444	ACCCGC	5.90877
ACCCGG	0.427029	ACCCGG	-0.283553
ACCCGT	0.98855	ACCCGT	2.93426
ACCCTA	2.09727	ACCCTA	4.36744
ACCCTC	2.821	ACCCTC	2.79315
ACCCTG	1.54482	ACCCTG	0.797504
ACCCTT	2.38455	ACCCTT	4.3699
ACCGAA	4.68568	ACCGAA	8.92666
ACCGAC	3.85595	ACCGAC	5.30791
ACCGAG	2.59058	ACCGAG	2.28882
ACCGAT	1.48803	ACCGAT	2.83678
ACCGCA	3.00076	ACCGCA	5.2872
ACCGCC	3.9789	ACCGCC	5.40919
ACCGCG	2.22611	ACCGCG	0.886499
ACCGCT	1.36924	ACCGCT	1.00799
ACCGGA	0.326516	ACCGGA	0.943781
ACCGGC	0.971324	ACCGGC	0.0043241
ACCGGG	0.538102	ACCGGG	-0.00594202
ACCGGT	0.971247	ACCGGT	2.59456
ACCGTA	3.07542	ACCGTA	5.06663
ACCGTC	2.916	ACCGTC	4.81305
ACCGTG	1.22512	ACCGTG	0.416295
ACCGTT	1.23141	ACCGTT	2.94055
ACCTAA	5.1347	ACCTAA	8.35354
ACCTAC	4.27182	ACCTAC	7.25896
ACCTAG	3.57294	ACCTAG	4.97096
ACCTAT	4.61999	ACCTAT	8.16788
ACCTCA	3.1703	ACCTCA	4.83004
ACCTCC	3.87501	ACCTCC	4.72354
ACCTCG	2.27454	ACCTCG	1.45939
ACCTCT	2.70771	ACCTCT	4.25078
ACCTGA	3.27276	ACCTGA	7.64769
ACCTGC	3.6051	ACCTGC	7.1394
ACCTGG	0.349261	ACCTGG	1.27801
ACCTGT	1.90239	ACCTGT	0.368665
ACCTTA	3.38036	ACCTTA	5.86564
ACCTTC	3.21047	ACCTTC	5.15221
ACCTTG	2.13984	ACCTTG	0.100289
ACCTTT	3.69158	ACCTTT	6.44487
ACGAAA	1.95486	ACGAAA	3.48418
ACGAAC	2.43221	ACGAAC	4.22542
ACGAAG	1.49649	ACGAAG	1.14834
ACGAAT	2.31754	ACGAAT	4.57856
ACGACA	1.58125	ACGACA	2.21655
ACGACC	1.6681	ACGACC	1.86212
ACGACG	1.64671	ACGACG	1.1711
ACGACT	0.975608	ACGACT	1.15884
ACGAGA	1.8319	ACGAGA	3.50611
ACGAGC	1.65839	ACGAGC	2.25035
ACGAGG	0.938292	ACGAGG	0.654062
ACGAGT	0.361921	ACGAGT	0.785588
ACGATA	1.31465	ACGATA	1.22115
ACGATC	2.26741	ACGATC	2.39992
ACGATG	2.30949	ACGATG	2.08245
ACGATT	2.06449	ACGATT	2.0005
ACGCAA	2.16256	ACGCAA	2.34452
ACGCAC	2.75348	ACGCAC	4.42488
ACGCAG	1.28665	ACGCAG	1.6865
ACGCAT	2.48222	ACGCAT	4.29885
ACGCCA	1.35084	ACGCCA	1.92755
ACGCCC	2.33074	ACGCCC	4.08063
ACGCCG	1.22371	ACGCCG	0.84423
ACGCCT	1.4532	ACGCCT	2.29658
ACGCGA	1.87091	ACGCGA	2.25961
ACGCGC	1.16354	ACGCGC	2.51812
ACGCGG	0.62312	ACGCGG	0.579428
ACGCGT	0.0953191	ACGCGT	3.97856
ACGCTA	1.378	ACGCTA	2.09849
ACGCTC	1.94461	ACGCTC	2.31671
ACGCTG	1.37154	ACGCTG	-0.591773
ACGCTT	2.0252	ACGCTT	2.70496
ACGGAA	0.838243	ACGGAA	2.14878
ACGGAC	0.682181	ACGGAC	1.44163
ACGGAG	0.50999	ACGGAG	0.283453
ACGGAT	0.783757	ACGGAT	3.08148
ACGGCA	0.718878	ACGGCA	0.501951
ACGGCC	0.465701	ACGGCC	0.552621
ACGGCG	0.457323	ACGGCG	-0.320314
ACGGCT	0.24405	ACGGCT	0.474112
ACGGGA	0.602244	ACGGGA	2.27358
ACGGGC	0.355808	ACGGGC	2.7408
ACGGGG	0.155859	ACGGGG	1.03357
ACGGGT	0.913972	ACGGGT	1.78721
ACGGTA	0.309608	ACGGTA	2.87744
ACGGTC	0.50382	ACGGTC	2.90839
ACGGTG	0.346997	ACGGTG	1.41414
ACGGTT	0.37246	ACGGTT	4.25169
ACGTAA	3.48381	ACGTAA	6.06539
ACGTAC	4.49006	ACGTAC	7.31382
ACGTAG	1.90332	ACGTAG	3.47003
ACGTAT	3.75844	ACGTAT	6.24408
ACGTCA	1.96516	ACGTCA	3.61629
ACGTCC	3.03536	ACGTCC	5.33399
ACGTCG	1.25395	ACGTCG	2.29461
ACGTCT	2.46081	ACGTCT	3.54415
ACGTGA	1.64344	ACGTGA	2.77143
ACGTGC	1.2402	ACGTGC	3.31985
ACGTGG	0.537973	ACGTGG	0.881535
ACGTGT	-0.0218825	ACGTGT	4.57878
ACGTTA	1.76513	ACGTTA	3.5093
ACGTTC	2.57012	ACGTTC	4.61845
ACGTTG	1.25334	ACGTTG	1.87156
ACGTTT	2.3176	ACGTTT	4.20716
ACTAAA	2.54358	ACTAAA	3.51251
ACTAAC	1.86319	ACTAAC	2.78122
ACTAAG	1.63261	ACTAAG	1.55513
ACTAAT	2.36683	ACTAAT	4.08265
ACTACA	1.28123	ACTACA	2.0682
ACTACC	1.92381	ACTACC	1.84591
ACTACG	1.54205	ACTACG	1.41673
ACTACT	1.85727	ACTACT	2.1808
ACTAGA	2.82952	ACTAGA	3.71722
ACTAGC	2.02884	ACTAGC	3.12956
ACTAGG	0.512533	ACTAGG	0.302623
ACTAGT	0.195525	ACTAGT	3.4339
ACTATA	2.07424	ACTATA	3.112
ACTATC	1.77709	ACTATC	2.42241
ACTATG	2.34309	ACTATG	2.74634
ACTATT	2.09156	ACTATT	3.69101
ACTCAA	2.04899	ACTCAA	2.90953
ACTCAC	3.25161	ACTCAC	5.617
ACTCAG	1.76997	ACTCAG	2.03677
ACTCAT	3.43323	ACTCAT	5.90412
ACTCCA	1.44556	ACTCCA	1.46186
ACTCCC	1.96135	ACTCCC	1.63927
ACTCCG	0.91096	ACTCCG	0.747091
ACTCCT	1.54931	ACTCCT	1.8711
ACTCGA	2.20283	ACTCGA	5.09393
ACTCGC	3.15668	ACTCGC	4.06723
ACTCGG	0.821789	ACTCGG	0.110751
ACTCGT	0.816678	ACTCGT	3.22352
ACTCTA	1.51133	ACTCTA	1.74529
ACTCTC	1.78015	ACTCTC	2.74252
ACTCTG	1.13405	ACTCTG	-0.640552
ACTCTT	2.07756	ACTCTT	2.9381
ACTGAA	2.17338	ACTGAA	2.01014
ACTGAC	2.0429	ACTGAC	2.90078
ACTGAG	0.894652	ACTGAG	1.35523
ACTGAT	0.980909	ACTGAT	1.59549
ACTGCA	1.20136	ACTGCA	1.54789
ACTGCC	1.21551	ACTGCC	2.17934
ACTGCG	0.927812	ACTGCG	-0.200114
ACTGCT	0.922857	ACTGCT	0.493555
ACTGGA	0.223435	ACTGGA	1.83994
ACTGGC	0.559358	ACTGGC	2.81183
ACTGGG	0.042055	ACTGGG	1.25482
ACTGGT	0.343633	ACTGGT	2.6391
ACTGTA	1.16191	ACTGTA	1.0807
ACTGTC	1.29273	ACTGTC	0.939822
ACTGTG	0.874004	ACTGTG	0.391533
ACTGTT	0.737431	ACTGTT	0.878559
ACTTAA	3.123	ACTTAA	5.24684
ACTTAC	4.12464	ACTTAC	6.45103
ACTTAG	2.33882	ACTTAG	3.36534
ACTTAT	4.43022	ACTTAT	8.44735
ACTTCA	1.48631	ACTTCA	2.46143
ACTTCC	2.32711	ACTTCC	3.39418
ACTTCG	1.04537	ACTTCG	1.09879
ACTTCT	2.52258	ACTTCT	3.85055
ACTTGA	3.13056	ACTTGA	5.81524
ACTTGC	3.38443	ACTTGC	5.27705
ACTTGG	0.870956	ACTTGG	0.92259
ACTTGT	0.60184	ACTTGT	3.17707
ACTTTA	1.82419	ACTTTA	2.53221
ACTTTC	2.12017	ACTTTC	3.15339
ACTTTG	1.62431	ACTTTG	0.991695
ACTTTT	2.31008	ACTTTT	4.19868
AGAAAA	3.13754	AGAAAA	4.70006
AGAAAC	2.76605	AGAAAC	4.92266
AGAAAG	1.87339	AGAAAG	2.53503
AGAAAT	2.61044	AGAAAT	3.71528
AGAACA	2.20248	AGAACA	2.76235
AGAACC	1.70161	AGAACC	1.94515
AGAACG	1.38238	AGAACG	0.269946
AGAACT	1.48211	AGAACT	1.66839
AGAAGA	2.69698	AGAAGA	5.10678
AGAAGC	2.0306	AGAAGC	2.72565
AGAAGG	0.867432	AGAAGG	0.835806
AGAAGT	0.368201	AGAAGT	2.95592
AGAATA	2.43191	AGAATA	3.47382
AGAATC	2.22299	AGAATC	2.99865
AGAATG	1.14491	AGAATG	1.59036
AGAATT	2.37807	AGAATT	4.40695
AGACAA	3.38021	AGACAA	5.72591
AGACAC	3.77634	AGACAC	6.94555
AGACAG	1.97117	AGACAG	2.16179
AGACAT	3.09727	AGACAT	6.3921
AGACCA	1.39812	AGACCA	1.88228
AGACCC	1.3737	AGACCC	3.05143
AGACCG	1.62696	AGACCG	-0.197649
AGACCT	1.77538	AGACCT	3.0378
AGACGA	2.83991	AGACGA	4.98027
AGACGC	2.77252	AGACGC	5.23864
AGACGG	0.692993	AGACGG	-0.0267242
AGACGT	0.645372	AGACGT	3.3047
AGACTA	1.49182	AGACTA	2.32239
AGACTC	2.19676	AGACTC	2.61125
AGACTG	1.12952	AGACTG	0.582272
AGACTT	2.23475	AGACTT	3.08528
AGAGAA	2.26208	AGAGAA	3.4788
AGAGAC	3.16906	AGAGAC	4.61256
AGAGAG	1.39349	AGAGAG	0.924109
AGAGAT	1.46704	AGAGAT	2.02995
AGAGCA	1.52667	AGAGCA	2.05511
AGAGCC	1.9896	AGAGCC	1.91117
AGAGCG	1.05393	AGAGCG	-0.0857203
AGAGCT	1.05428	AGAGCT	1.13037
AGAGGA	0.215557	AGAGGA	1.52056
AGAGGC	0.527194	AGAGGC	2.97616
AGAGGG	0.386947	AGAGGG	1.59144
AGAGGT	1.07041	AGAGGT	-1.61539
AGAGTA	1.00421	AGAGTA	0.535261
AGAGTC	0.881498	AGAGTC	0.398727
AGAGTG	1.15776	AGAGTG	-0.507547
AGAGTT	0.983723	AGAGTT	1.04783
AGATAA	3.63875	AGATAA	7.31829
AGATAC	4.01414	AGATAC	7.6568
AGATAG	2.85218	AGATAG	4.08965
AGATAT	3.88158	AGATAT	7.8606
AGATCA	1.92555	AGATCA	3.85378
AGATCC	2.20716	AGATCC	3.80546
AGATCG	1.44184	AGATCG	2.19673
AGATCT	2.94996	AGATCT	4.44189
AGATGA	3.06596	AGATGA	5.27797
AGATGC	3.04203	AGATGC	4.44394
AGATGG	0.60819	AGATGG	0.829951
AGATGT	0.656634	AGATGT	3.03172
AGATTA	2.61885	AGATTA	3.79232
AGATTC	2.58901	AGATTC	4.89558
AGATTG	1.50557	AGATTG	1.13585
AGATTT	3.4134	AGATTT	5.94167
AGCAAA	3.10794	AGCAAA	4.88138
AGCAAC	2.97689	AGCAAC	4.4428
AGCAAG	1.97875	AGCAAG	1.77788
AGCAAT	2.50348	AGCAAT	4.09942
AGCACA	1.602	AGCACA	3.89943
AGCACC	1.79111	AGCACC	4.30457
AGCACG	1.21058	AGCACG	1.05396
AGCACT	1.63342	AGCACT	2.82646
AGCAGA	3.63652	AGCAGA	5.39913
AGCAGC	2.85652	AGCAGC	3.62255
AGCAGG	0.999819	AGCAGG	0.820503
AGCAGT	0.610196	AGCAGT	3.56849
AGCATA	2.2261	AGCATA	3.99157
AGCATC	2.33896	AGCATC	3.38169
AGCATG	1.32876	AGCATG	1.25643
AGCATT	2.50174	AGCATT	4.6243
AGCCAA	3.29582	AGCCAA	4.04331
AGCCAC	3.67359	AGCCAC	6.27292
AGCCAG	1.97051	AGCCAG	2.2171
AGCCAT	3.34404	AGCCAT	6.19706
AGCCCA	1.13956	AGCCCA	2.48098
AGCCCC	2.18627	AGCCCC	2.7934
AGCCCG	1.47827	AGCCCG	0.220107
AGCCCT	2.00115	AGCCCT	2.5587
AGCCGA	3.29553	AGCCGA	6.29039
AGCCGC	3.23264	AGCCGC	4.81404
AGCCGG	0.911877	AGCCGG	-0.342871
AGCCGT	0.264246	AGCCGT	3.2769
AGCCTA	2.08362	AGCCTA	3.06217
AGCCTC	2.38119	AGCCTC	4.26079
AGCCTG	1.34607	AGCCTG	-1.20127
AGCCTT	2.3382	AGCCTT	3.11282
AGCGAA	3.34576	AGCGAA	5.03633
AGCGAC	3.11736	AGCGAC	5.0072
AGCGAG	1.76674	AGCGAG	1.34839
AGCGAT	1.07186	AGCGAT	2.41754
AGCGCA	2.44269	AGCGCA	3.5847
AGCGCC	2.68424	AGCGCC	4.13879
AGCGCG	1.55021	AGCGCG	0.433363
AGCGCT	1.34345	AGCGCT	2.39344
AGCGGA	0.541992	AGCGGA	1.38352
AGCGGC	0.497629	AGCGGC	2.16551
AGCGGG	0.33347	AGCGGG	1.68258
AGCGGT	0.92108	AGCGGT	0.797894
AGCGTA	1.3237	AGCGTA	2.06948
AGCGTC	1.3469	AGCGTC	2.22985
AGCGTG	0.958808	AGCGTG	-0.267145
AGCGTT	0.852331	AGCGTT	2.29968
AGCTAA	3.66089	AGCTAA	7.94743
AGCTAC	3.40157	AGCTAC	6.1648
AGCTAG	2.54332	AGCTAG	4.14868
AGCTAT	3.86272	AGCTAT	6.59017
AGCTCA	2.38763	AGCTCA	3.88232
AGCTCC	2.73444	AGCTCC	4.05451
AGCTCG	1.83127	AGCTCG	2.41672
AGCTCT	2.60211	AGCTCT	3.38959
AGCTGA	1.94414	AGCTGA	4.17791
AGCTGC	2.53293	AGCTGC	5.18607
AGCTGG	0.466854	AGCTGG	0.677975
AGCTGT	0.476079	AGCTGT	2.26375
AGCTTA	2.99896	AGCTTA	4.8139
AGCTTC	3.49149	AGCTTC	4.52289
AGCTTG	1.24866	AGCTTG	1.25921
AGCTTT	2.97335	AGCTTT	5.19855
AGGAAA	1.06986	AGGAAA	2.01658
AGGAAC	1.1772	AGGAAC	2.50889
AGGAAG	1.41731	AGGAAG	0.918204
AGGAAT	1.2767	AGGAAT	2.13561
AGGACA	1.12481	AGGACA	1.04656
AGGACC	0.6343	AGGACC	0.733526
AGGACG	0.949394	AGGACG	0.499496
AGGACT	0.487191	AGGACT	0.731353
AGGAGA	1.43382	AGGAGA	1.3074
AGGAGC	1.22301	AGGAGC	0.71413
AGGAGG	1.00537	AGGAGG	1.08741
AGGAGT	0.198591	AGGAGT	1.04295
AGGATA	1.0264	AGGATA	2.01749
AGGATC	0.583433	AGGATC	1.77684
AGGATG	1.10127	AGGATG	0.219442
AGGATT	0.80773	AGGATT	1.96937
AGGCAA	0.994727	AGGCAA	2.35153
AGGCAC	1.30314	AGGCAC	1.78748
AGGCAG	1.69751	AGGCAG	2.20872
AGGCAT	1.67389	AGGCAT	3.05968
AGGCCA	0.660813	AGGCCA	0.562376
AGGCCC	0.841345	AGGCCC	0.505797
AGGCCG	0.614071	AGGCCG	0.320548
AGGCCT	0.858441	AGGCCT	1.58097
AGGCGA	0.994691	AGGCGA	2.25526
AGGCGC	1.27308	AGGCGC	1.60881
AGGCGG	0.264048	AGGCGG	0.398561
AGGCGT	0.24053	AGGCGT	4.5541
AGGCTA	0.650218	AGGCTA	1.26483
AGGCTC	1.02398	AGGCTC	0.420588
AGGCTG	1.17158	AGGCTG	-0.599061
AGGCTT	0.551345	AGGCTT	0.68994
AGGGAA	0.952787	AGGGAA	1.68544
AGGGAC	0.711952	AGGGAC	1.54466
AGGGAG	0.723342	AGGGAG	0.826284
AGGGAT	0.478084	AGGGAT	2.82729
AGGGCA	0.533068	AGGGCA	1.74535
AGGGCC	0.819424	AGGGCC	0.450438
AGGGCG	0.385672	AGGGCG	0.427689
AGGGCT	0.439918	AGGGCT	0.477671
AGGGGA	0.358238	AGGGGA	2.13991
AGGGGC	0.653751	AGGGGC	1.98151
AGGGGG	0.388102	AGGGGG	1.82317
AGGGGT	0.983508	AGGGGT	0.962782
AGGGTA	0.386664	AGGGTA	3.07109
AGGGTC	0.413582	AGGGTC	2.71078
AGGGTG	0.454577	AGGGTG	1.10741
AGGGTT	0.0926029	AGGGTT	3.24013
AGGTAA	1.0019	AGGTAA	1.40689
AGGTAC	0.796712	AGGTAC	2.04488
AGGTAG	1.30415	AGGTAG	1.0141
AGGTAT	0.88168	AGGTAT	2.35228
AGGTCA	0.947574	AGGTCA	1.5536
AGGTCC	0.341344	AGGTCC	0.69864
AGGTCG	0.899722	AGGTCG	0.178744
AGGTCT	0.777366	AGGTCT	1.06763
AGGTGA	1.04688	AGGTGA	0.439395
AGGTGC	0.522755	AGGTGC	0.708588
AGGTGG	0.11967	AGGTGG	1.28989
AGGTGT	0.107878	AGGTGT	5.01445
AGGTTA	0.957056	AGGTTA	1.8242
AGGTTC	0.317882	AGGTTC	0.954947
AGGTTG	0.482092	AGGTTG	-0.663571
AGGTTT	0.642136	AGGTTT	1.72334
AGTAAA	4.01233	AGTAAA	7.4746
AGTAAC	3.89663	AGTAAC	7.31076
AGTAAG	2.86409	AGTAAG	3.73849
AGTAAT	3.46648	AGTAAT	6.68135
AGTACA	2.40844	AGTACA	5.05518
AGTACC	2.55182	AGTACC	3.78812
AGTACG	1.9481	AGTACG	1.79008
AGTACT	2.5853	AGTACT	4.90013
AGTAGA	4.32017	AGTAGA	6.94027
AGTAGC	3.08909	AGTAGC	5.22822
AGTAGG	1.088	AGTAGG	1.94882
AGTAGT	0.38821	AGTAGT	2.96444
AGTATA	3.24463	AGTATA	6.14647
AGTATC	3.19443	AGTATC	5.14303
AGTATG	1.50695	AGTATG	2.0845
AGTATT	3.3152	AGTATT	6.49983
AGTCAA	3.99048	AGTCAA	8.11923
AGTCAC	5.08131	AGTCAC	9.12286
AGTCAG	3.25079	AGTCAG	4.12621
AGTCAT	4.53838	AGTCAT	9.03391
AGTCCA	2.01538	AGTCCA	3.26585
AGTCCC	1.96333	AGTCCC	4.20787
AGTCCG	1.37187	AGTCCG	2.73965
AGTCCT	2.82055	AGTCCT	5.00629
AGTCGA	4.16142	AGTCGA	7.02209
AGTCGC	3.12695	AGTCGC	6.09077
AGTCGG	0.938445	AGTCGG	1.13046
AGTCGT	0.434789	AGTCGT	3.15471
AGTCTA	2.36418	AGTCTA	3.677
AGTCTC	2.80346	AGTCTC	4.08212
AGTCTG	1.28067	AGTCTG	-0.478066
AGTCTT	3.46441	AGTCTT	6.53696
AGTGAA	2.30004	AGTGAA	4.39195
AGTGAC	2.43317	AGTGAC	4.45735
AGTGAG	1.16411	AGTGAG	0.64768
AGTGAT	1.00565	AGTGAT	1.18962
AGTGCA	1.69056	AGTGCA	1.79282
AGTGCC	1.84898	AGTGCC	1.77905
AGTGCG	0.656305	AGTGCG	-0.231869
AGTGCT	0.528053	AGTGCT	1.25164
AGTGGA	0.374255	AGTGGA	3.11015
AGTGGC	0.191435	AGTGGC	2.70748
AGTGGG	-0.0718434	AGTGGG	2.98681
AGTGGT	1.13471	AGTGGT	-2.00281
AGTGTA	1.20299	AGTGTA	2.0481
AGTGTC	0.972246	AGTGTC	0.654989
AGTGTG	0.703464	AGTGTG	0.242753
AGTGTT	0.637191	AGTGTT	2.03448
AGTTAA	5.30018	AGTTAA	8.99649
AGTTAC	5.32615	AGTTAC	9.18624
AGTTAG	3.83262	AGTTAG	5.70964
AGTTAT	4.77109	AGTTAT	9.23311
AGTTCA	2.93127	AGTTCA	5.54105
AGTTCC	3.09237	AGTTCC	5.2731
AGTTCG	1.80599	AGTTCG	2.08867
AGTTCT	3.43441	AGTTCT	5.77037
AGTTGA	3.49218	AGTTGA	7.01105
AGTTGC	3.00018	AGTTGC	5.98291
AGTTGG	0.831089	AGTTGG	1.03
AGTTGT	0.315475	AGTTGT	3.41405
AGTTTA	3.27451	AGTTTA	6.58051
AGTTTC	3.22594	AGTTTC	5.54394
AGTTTG	1.89924	AGTTTG	2.59782
AGTTTT	3.76285	AGTTTT	6.25395
ATAAAA	2.00367	ATAAAA	3.79994
ATAAAC	2.22688	ATAAAC	3.65068
ATAAAG	1.44278	ATAAAG	1.82264
ATAAAT	2.17147	ATAAAT	3.76036
ATAACA	1.01816	ATAACA	1.8445
ATAACC	1.40185	ATAACC	1.32834
ATAACG	1.08498	ATAACG	0.680409
ATAACT	1.25349	ATAACT	2.31709
ATAAGA	2.69889	ATAAGA	4.55169
ATAAGC	1.9588	ATAAGC	3.4314
ATAAGG	1.12054	ATAAGG	1.2076
ATAAGT	0.34489	ATAAGT	3.59022
ATAATA	1.42633	ATAATA	2.94732
ATAATC	1.60983	ATAATC	2.32662
ATAATG	1.49628	ATAATG	1.18062
ATAATT	1.97058	ATAATT	3.90168
ATACAA	2.28854	ATACAA	3.48482
ATACAC	3.53261	ATACAC	5.87018
ATACAG	1.3194	ATACAG	1.77531
ATACAT	3.40638	ATACAT	6.34086
ATACCA	0.79807	ATACCA	2.11392
ATACCC	1.05088	ATACCC	2.15482
ATACCG	0.800378	ATACCG	1.17028
ATACCT	1.31313	ATACCT	2.83531
ATACGA	2.69899	ATACGA	4.71353
ATACGC	2.53987	ATACGC	4.71073
ATACGG	0.908709	ATACGG	0.438112
ATACGT	0.414861	ATACGT	3.91463
ATACTA	1.60666	ATACTA	2.08588
ATACTC	1.44771	ATACTC	1.7251
ATACTG	1.3673	ATACTG	0.0962329
ATACTT	1.82	ATACTT	3.42028
ATAGAA	2.662	ATAGAA	4.15342
ATAGAC	2.81355	ATAGAC	4.84544
ATAGAG	1.56615	ATAGAG	1.89463
ATAGAT	1.63836	ATAGAT	3.36124
ATAGCA	1.73875	ATAGCA	1.85836
ATAGCC	1.39889	ATAGCC	2.81416
ATAGCG	1.07961	ATAGCG	1.11751
ATAGCT	1.14649	ATAGCT	1.34723
ATAGGA	0.61419	ATAGGA	2.31873
ATAGGC	0.560193	ATAGGC	2.42474
ATAGGG	0.162638	ATAGGG	3.11516
ATAGGT	1.13566	ATAGGT	3.16548
ATAGTA	1.1472	ATAGTA	2.60926
ATAGTC	1.14704	ATAGTC	2.2132
ATAGTG	0.616107	ATAGTG	0.452459
ATAGTT	0.837596	ATAGTT	1.67975
ATATAA	3.67258	ATATAA	6.13222
ATATAC	4.54707	ATATAC	7.48355
ATATAG	2.90081	ATATAG	4.86379
ATATAT	4.53229	ATATAT	9.15635
ATATCA	1.68827	ATATCA	3.78397
ATATCC	2.14096	ATATCC	2.97707
ATATCG	1.58868	ATATCG	2.14662
ATATCT	3.00932	ATATCT	4.82475
ATATGA	4.19535	ATATGA	6.48196
ATATGC	3.29047	ATATGC	6.04559
ATATGG	0.354659	ATATGG	1.7153
ATATGT	0.695755	ATATGT	4.09803
ATATTA	2.44736	ATATTA	4.0137
ATATTC	2.28644	ATATTC	4.50466
ATATTG	1.58727	ATATTG	1.73866
ATATTT	3.24373	ATATTT	5.5929
ATCAAA	5.20754	ATCAAA	9.67175
ATCAAC	4.70253	ATCAAC	7.02478
ATCAAG	3.22598	ATCAAG	4.51314
ATCAAT	4.45657	ATCAAT	8.84557
ATCACA	4.12505	ATCACA	6.23448
ATCACC	4.271	ATCACC	7.07677
ATCACG	2.75604	ATCACG	3.1871
ATCACT	3.56298	ATCACT	6.40247
ATCAGA	5.64663	ATCAGA	8.40837
ATCAGC	4.30509	ATCAGC	6.51629
ATCAGG	1.45339	ATCAGG	1.36587
ATCAGT	0.652377	ATCAGT	3.73036
ATCATA	4.3319	ATCATA	7.47239
ATCATC	4.44865	ATCATC	8.04483
ATCATG	2.67128	ATCATG	3.534
ATCATT	4.63429	ATCATT	8.34046
ATCCAA	4.66542	ATCCAA	7.93434
ATCCAC	5.19374	ATCCAC	8.32042
ATCCAG	3.40188	ATCCAG	4.26278
ATCCAT	4.83761	ATCCAT	9.43382
ATCCCA	2.87201	ATCCCA	4.17193
ATCCCC	3.00257	ATCCCC	6.17513
ATCCCG	1.87569	ATCCCG	1.84286
ATCCCT	3.14142	ATCCCT	5.69362
ATCCGA	5.27757	ATCCGA	9.10398
ATCCGC	4.97134	ATCCGC	8.50904
ATCCGG	0.767393	ATCCGG	0.995114
ATCCGT	0.820745	ATCCGT	3.77769
ATCCTA	3.31872	ATCCTA	5.78065
ATCCTC	3.48321	ATCCTC	6.36402
ATCCTG	1.29945	ATCCTG	-0.0143557
ATCCTT	3.75996	ATCCTT	6.97081
ATCGAA	5.63239	ATCGAA	10.7556
ATCGAC	5.52168	ATCGAC	8.32371
ATCGAG	3.39152	ATCGAG	4.31737
ATCGAT	2.47581	ATCGAT	4.23825
ATCGCA	4.35873	ATCGCA	8.34572
ATCGCC	5.53158	ATCGCC	9.85019
ATCGCG	2.42518	ATCGCG	3.70659
ATCGCT	2.84425	ATCGCT	3.69496
ATCGGA	0.535729	ATCGGA	2.0283
ATCGGC	0.9114	ATCGGC	3.02218
ATCGGG	0.338268	ATCGGG	1.23089
ATCGGT	1.1008	ATCGGT	1.57173
ATCGTA	3.602	ATCGTA	7.30072
ATCGTC	3.57482	ATCGTC	6.59164
ATCGTG	1.54279	ATCGTG	1.04813
ATCGTT	2.07253	ATCGTT	3.612
ATCTAA	6.15017	ATCTAA	11.0135
ATCTAC	5.8567	ATCTAC	12.2942
ATCTAG	4.02769	ATCTAG	7.41298
ATCTAT	5.37933	ATCTAT	10.5841
ATCTCA	4.36038	ATCTCA	7.76339
ATCTCC	4.36756	ATCTCC	8.40935
ATCTCG	2.68392	ATCTCG	4.4132
ATCTCT	4.25653	ATCTCT	8.10356
ATCTGA	4.60185	ATCTGA	7.77301
ATCTGC	4.03288	ATCTGC	8.23597
ATCTGG	1.21363	ATCTGG	1.70018
ATCTGT	0.710823	ATCTGT	2.80849
ATCTTA	4.26388	ATCTTA	7.21901
ATCTTC	4.5448	ATCTTC	7.68241
ATCTTG	2.72955	ATCTTG	2.70241
ATCTTT	4.66566	ATCTTT	8.67295
ATGAAA	2.86836	ATGAAA	4.91101
ATGAAC	2.68166	ATGAAC	4.69918
ATGAAG	1.5515	ATGAAG	2.14112
ATGAAT	2.38915	ATGAAT	3.83
ATGACA	2.25781	ATGACA	1.86799
ATGACC	1.88735	ATGACC	1.50349
ATGACG	1.05399	ATGACG	1.30639
ATGACT	1.28797	ATGACT	1.99887
ATGAGA	2.01914	ATGAGA	2.53895
ATGAGC	1.18197	ATGAGC	0.721958
ATGAGG	0.600817	ATGAGG	0.276672
ATGAGT	0.411589	ATGAGT	0.716543
ATGATA	1.10397	ATGATA	2.28826
ATGATC	1.7104	ATGATC	2.87999
ATGATG	1.19007	ATGATG	0.585948
ATGATT	1.67962	ATGATT	2.76617
ATGCAA	1.18458	ATGCAA	1.46355
ATGCAC	1.94862	ATGCAC	2.12997
ATGCAG	0.95385	ATGCAG	0.382238
ATGCAT	1.84894	ATGCAT	2.42273
ATGCCA	1.30615	ATGCCA	0.255522
ATGCCC	1.27326	ATGCCC	1.56213
ATGCCG	0.596983	ATGCCG	0.536249
ATGCCT	1.2217	ATGCCT	1.16972
ATGCGA	1.41195	ATGCGA	1.33114
ATGCGC	1.25374	ATGCGC	0.974337
ATGCGG	0.301395	ATGCGG	0.941774
ATGCGT	-0.0599377	ATGCGT	4.41116
ATGCTA	0.79415	ATGCTA	1.43099
ATGCTC	1.26933	ATGCTC	1.31076
ATGCTG	1.03975	ATGCTG	0.275277
ATGCTT	1.13592	ATGCTT	1.28691
ATGGAA	0.534208	ATGGAA	1.46181
ATGGAC	0.472595	ATGGAC	1.26577
ATGGAG	0.478769	ATGGAG	1.14014
ATGGAT	0.210976	ATGGAT	3.55797
ATGGCA	0.793463	ATGGCA	1.22413
ATGGCC	0.644717	ATGGCC	1.41861
ATGGCG	0.0194733	ATGGCG	0.692261
ATGGCT	0.584413	ATGGCT	3.64727
ATGGGA	0.528232	ATGGGA	2.4454
ATGGGC	0.45984	ATGGGC	0.601848
ATGGGG	0.315878	ATGGGG	1.76177
ATGGGT	0.67432	ATGGGT	2.03757
ATGGTA	0.63376	ATGGTA	3.71412
ATGGTC	0.112281	ATGGTC	3.86372
ATGGTG	0.0762612	ATGGTG	2.07597
ATGGTT	0.458285	ATGGTT	5.27552
ATGTAA	3.53952	ATGTAA	6.22812
ATGTAC	3.48623	ATGTAC	7.29827
ATGTAG	2.20165	ATGTAG	3.27289
ATGTAT	3.0162	ATGTAT	5.77717
ATGTCA	2.00159	ATGTCA	3.41858
ATGTCC	2.29339	ATGTCC	3.50377
ATGTCG	1.18911	ATGTCG	1.0024
ATGTCT	1.69604	ATGTCT	3.17203
ATGTGA	1.69599	ATGTGA	2.96628
ATGTGC	0.973387	ATGTGC	1.58484
ATGTGG	0.152895	ATGTGG	1.46663
ATGTGT	0.139836	ATGTGT	4.66753
ATGTTA	2.23205	ATGTTA	3.37513
ATGTTC	2.04152	ATGTTC	3.37781
ATGTTG	0.755953	ATGTTG	0.528577
ATGTTT	1.80402	ATGTTT	3.17597
ATTAAA	3.30722	ATTAAA	5.57298
ATTAAC	2.9608	ATTAAC	5.63364
ATTAAG	2.38119	ATTAAG	3.087
ATTAAT	3.29948	ATTAAT	5.70735
ATTACA	2.06734	ATTACA	3.8156
ATTACC	1.70871	ATTACC	2.70934
ATTACG	1.22432	ATTACG	1.67326
ATTACT	2.38899	ATTACT	3.68077
ATTAGA	3.50181	ATTAGA	6.40752
ATTAGC	2.05508	ATTAGC	5.33386
ATTAGG	1.06443	ATTAGG	0.972917
ATTAGT	0.656753	ATTAGT	3.38943
ATTATA	2.20287	ATTATA	3.74145
ATTATC	2.08453	ATTATC	4.04426
ATTATG	1.9995	ATTATG	1.66541
ATTATT	2.58397	ATTATT	4.64257
ATTCAA	3.10447	ATTCAA	4.76178
ATTCAC	4.3121	ATTCAC	7.38111
ATTCAG	2.37567	ATTCAG	2.58642
ATTCAT	4.00405	ATTCAT	7.10969
ATTCCA	1.3538	ATTCCA	2.5089
ATTCCC	1.38009	ATTCCC	2.779
ATTCCG	1.18742	ATTCCG	0.82335
ATTCCT	2.14341	ATTCCT	3.70822
ATTCGA	3.44406	ATTCGA	6.55338
ATTCGC	3.46056	ATTCGC	5.63548
ATTCGG	1.17212	ATTCGG	1.23152
ATTCGT	0.419156	ATTCGT	3.59226
ATTCTA	1.92274	ATTCTA	2.9493
ATTCTC	1.8515	ATTCTC	2.64948
ATTCTG	1.33494	ATTCTG	-1.20991
ATTCTT	2.52505	ATTCTT	4.32666
ATTGAA	2.73771	ATTGAA	4.22893
ATTGAC	3.17687	ATTGAC	5.48667
ATTGAG	1.13633	ATTGAG	0.174424
ATTGAT	1.02895	ATTGAT	0.982595
ATTGCA	1.54851	ATTGCA	2.52389
ATTGCC	2.06484	ATTGCC	2.56874
ATTGCG	0.739362	ATTGCG	0.49831
ATTGCT	0.684448	ATTGCT	1.17552
ATTGGA	0.448703	ATTGGA	1.75052
ATTGGC	0.262834	ATTGGC	4.55237
ATTGGG	0.291306	ATTGGG	2.77233
ATTGGT	1.86116	ATTGGT	-0.975835
ATTGTA	1.59698	ATTGTA	2.8133
ATTGTC	1.33021	ATTGTC	1.20443
ATTGTG	0.488382	ATTGTG	0.297569
ATTGTT	0.70105	ATTGTT	1.58049
ATTTAA	3.91302	ATTTAA	6.57442
ATTTAC	4.84826	ATTTAC	8.0118
ATTTAG	3.33823	ATTTAG	4.30564
ATTTAT	4.8601	ATTTAT	9.17843
ATTTCA	2.02697	ATTTCA	2.86574
ATTTCC	2.2251	ATTTCC	3.24484
ATTTCG	1.75686	ATTTCG	1.33077
ATTTCT	3.34507	ATTTCT	5.64292
ATTTGA	4.23273	ATTTGA	7.24343
ATTTGC	4.22737	ATTTGC	6.46739
ATTTGG	0.853155	ATTTGG	1.06089
ATTTGT	0.528126	ATTTGT	3.30474
ATTTTA	2.31863	ATTTTA	3.90773
ATTTTC	2.6732	ATTTTC	3.2069
ATTTTG	1.16227	ATTTTG	0.695659
ATTTTT	2.9535	ATTTTT	4.82875
CAAAAA	1.73273	CAAAAA	3.11315
CAAAAC	2.21848	CAAAAC	2.79837
CAAAAG	1.5744	CAAAAG	1.0712
CAAAAT	2.2195	CAAAAT	3.46415
CAAACA	1.17238	CAAACA	1.26174
CAAACC	1.27447	CAAACC	0.930023
CAAACG	1.28755	CAAACG	0.306864
CAAACT	1.23119	CAAACT	1.3874
CAAAGA	2.68541	CAAAGA	3.38313
CAAAGC	1.086	CAAAGC	2.785
CAAAGG	0.778066	CAAAGG	-0.0430305
CAAAGT	0.438678	CAAAGT	2.46489
CAAATA	1.45163	CAAATA	2.10965
CAAATC	1.28591	CAAATC	2.05367
CAAATG	1.32055	CAAATG	0.179947
CAAATT	1.61402	CAAATT	2.35241
CAACAA	2.02837	CAACAA	3.39852
CAACAC	2.62818	CAACAC	4.86236
CAACAG	1.37052	CAACAG	0.635224
CAACAT	2.93382	CAACAT	4.92071
CAACCA	1.15609	CAACCA	0.60606
CAACCC	1.14758	CAACCC	1.2832
CAACCG	0.940489	CAACCG	0.966465
CAACCT	1.34683	CAACCT	1.68848
CAACGA	2.09122	CAACGA	3.12582
CAACGC	1.83245	CAACGC	2.95947
CAACGG	1.01895	CAACGG	-0.435197
CAACGT	0.719622	CAACGT	2.53244
CAACTA	1.36476	CAACTA	0.836578
CAACTC	1.55506	CAACTC	1.17552
CAACTG	0.398862	CAACTG	-15.5358
CAACTT	1.31194	CAACTT	2.44738
CAAGAA	2.01044	CAAGAA	2.74852
CAAGAC	2.06433	CAAGAC	3.36929
CAAGAG	1.29032	CAAGAG	0.197173
CAAGAT	1.25654	CAAGAT	1.7246
CAAGCA	0.840254	CAAGCA	2.09833
CAAGCC	1.30583	CAAGCC	1.66088
CAAGCG	1.28095	CAAGCG	-1.17072
CAAGCT	1.10977	CAAGCT	1.63114
CAAGGA	0.524453	CAAGGA	1.0333
CAAGGC	0.408378	CAAGGC	0.995503
CAAGGG	0.775824	CAAGGG	-0.270213
CAAGGT	0.794691	CAAGGT	1.53272
CAAGTA	0.874629	CAAGTA	1.99796
CAAGTC	1.17775	CAAGTC	1.24956
CAAGTG	0.788873	CAAGTG	-0.80131
CAAGTT	0.734123	CAAGTT	1.36631
CAATAA	2.95456	CAATAA	5.55538
CAATAC	3.72846	CAATAC	6.64366
CAATAG	2.41858	CAATAG	3.09504
CAATAT	4.21207	CAATAT	8.52655
CAATCA	1.71726	CAATCA	1.80229
CAATCC	2.08287	CAATCC	2.25145
CAATCG	1.31637	CAATCG	1.03114
CAATCT	2.53405	CAATCT	3.7542
CAATGA	3.21362	CAATGA	5.52791
CAATGC	2.75494	CAATGC	4.61317
CAATGG	0.949199	CAATGG	0.455752
CAATGT	0.792524	CAATGT	3.29594
CAATTA	1.8864	CAATTA	2.67915
CAATTC	1.8178	CAATTC	2.98773
CAATTG	1.06194	CAATTG	-0.535757
CAATTT	2.54679	CAATTT	4.15633
CACAAA	4.5444	CACAAA	8.64289
CACAAC	4.88427	CACAAC	7.83099
CACAAG	3.0229	CACAAG	4.42607
CACAAT	4.71961	CACAAT	8.84047
CACACA	3.07666	CACACA	6.08466
CACACC	3.57042	CACACC	5.77557
CACACG	2.0824	CACACG	2.30564
CACACT	3.74563	CACACT	5.90303
CACAGA	5.5143	CACAGA	8.88158
CACAGC	4.05571	CACAGC	7.90392
CACAGG	1.30914	CACAGG	1.38158
CACAGT	0.645096	CACAGT	3.25607
CACATA	3.67845	CACATA	6.99983
CACATC	4.02668	CACATC	7.02846
CACATG	2.17237	CACATG	2.7333
CACATT	4.62405	CACATT	7.83931
CACCAA	4.1922	CACCAA	7.14661
CACCAC	4.00532	CACCAC	7.09738
CACCAG	2.76908	CACCAG	4.40068
CACCAT	4.98303	CACCAT	9.03213
CACCCA	1.70727	CACCCA	3.18123
CACCCC	2.20744	CACCCC	4.07903
CACCCG	1.59726	CACCCG	1.30425
CACCCT	2.62502	CACCCT	3.62883
CACCGA	4.7299	CACCGA	7.70336
CACCGC	3.99484	CACCGC	7.78993
CACCGG	0.97307	CACCGG	1.17952
CACCGT	0.834426	CACCGT	2.05969
CACCTA	2.75971	CACCTA	4.60814
CACCTC	2.89029	CACCTC	4.74729
CACCTG	1.17988	CACCTG	0.567027
CACCTT	3.52103	CACCTT	5.97
CACGAA	5.99595	CACGAA	9.73597
CACGAC	5.20192	CACGAC	9.49395
CACGAG	2.80527	CACGAG	4.57014
CACGAT	2.60369	CACGAT	4.23686
CACGCA	3.76356	CACGCA	6.05981
CACGCC	4.61613	CACGCC	7.65082
CACGCG	2.32134	CACGCG	2.02324
CACGCT	2.36275	CACGCT	3.69789
CACGGA	0.320706	CACGGA	1.21168
CACGGC	0.591906	CACGGC	2.50303
CACGGG	0.325702	CACGGG	0.632995
CACGGT	1.97637	CACGGT	1.43052
CACGTA	2.60134	CACGTA	4.50932
CACGTC	2.8661	CACGTC	4.87072
CACGTG	1.16991	CACGTG	1.15623
CACGTT	1.51736	CACGTT	3.01515
CACTAA	5.73346	CACTAA	9.24448
CACTAC	5.79245	CACTAC	10.6738
CACTAG	4.5354	CACTAG	5.55054
CACTAT	5.6124	CACTAT	11.1188
CACTCA	3.75847	CACTCA	6.60446
CACTCC	4.27938	CACTCC	6.14094
CACTCG	2.33074	CACTCG	2.65736
CACTCT	4.71286	CACTCT	8.02081
CACTGA	4.56566	CACTGA	7.02802
CACTGC	4.71066	CACTGC	7.41282
CACTGG	0.467264	CACTGG	-0.695395
CACTGT	0.708677	CACTGT	2.32141
CACTTA	3.68149	CACTTA	6.31429
CACTTC	3.87105	CACTTC	7.0149
CACTTG	2.45055	CACTTG	2.23773
CACTTT	4.50378	CACTTT	7.93551
CAGAAA	3.3273	CAGAAA	3.51642
CAGAAC	3.31217	CAGAAC	4.71739
CAGAAG	2.61671	CAGAAG	1.15266
CAGAAT	3.24463	CAGAAT	6.19846
CAGACA	1.78736	CAGACA	2.50148
CAGACC	2.26848	CAGACC	1.67726
CAGACG	0.952424	CAGACG	-0.199574
CAGACT	1.91796	CAGACT	2.30568
CAGAGA	2.61137	CAGAGA	4.63296
CAGAGC	1.59546	CAGAGC	1.9204
CAGAGG	0.708973	CAGAGG	0.488973
CAGAGT	0.325154	CAGAGT	0.749353
CAGATA	1.23126	CAGATA	1.41805
CAGATC	2.37695	CAGATC	2.73218
CAGATG	1.03851	CAGATG	0.0312853
CAGATT	2.22022	CAGATT	3.36646
CAGCAA	2.35288	CAGCAA	3.79919
CAGCAC	3.15765	CAGCAC	4.4426
CAGCAG	1.92578	CAGCAG	2.41432
CAGCAT	3.0893	CAGCAT	4.9979
CAGCCA	1.93057	CAGCCA	1.74215
CAGCCC	1.43911	CAGCCC	2.54166
CAGCCG	0.90839	CAGCCG	0.251688
CAGCCT	1.24859	CAGCCT	3.15308
CAGCGA	1.96808	CAGCGA	3.66008
CAGCGC	1.63894	CAGCGC	2.54124
CAGCGG	0.505992	CAGCGG	-0.216604
CAGCGT	0.164212	CAGCGT	4.8514
CAGCTA	1.4874	CAGCTA	2.20497
CAGCTC	1.81547	CAGCTC	2.92995
CAGCTG	1.21315	CAGCTG	1.08881
CAGCTT	2.06276	CAGCTT	2.59782
CAGGAA	1.6558	CAGGAA	2.81733
CAGGAC	1.54761	CAGGAC	2.63142
CAGGAG	0.994585	CAGGAG	0.25707
CAGGAT	0.415049	CAGGAT	2.47707
CAGGCA	0.666538	CAGGCA	0.381673
CAGGCC	0.947875	CAGGCC	0.78118
CAGGCG	0.515067	CAGGCG	-0.438277
CAGGCT	0.41468	CAGGCT	0.373678
CAGGGA	0.335622	CAGGGA	1.78175
CAGGGC	0.527761	CAGGGC	1.09037
CAGGGG	0.407256	CAGGGG	1.17781
CAGGGT	1.24795	CAGGGT	1.51976
CAGGTA	0.567064	CAGGTA	1.59667
CAGGTC	0.733555	CAGGTC	2.25047
CAGGTG	0.425936	CAGGTG	0.0309785
CAGGTT	0.058072	CAGGTT	2.83761
CAGTAA	4.66131	CAGTAA	7.48164
CAGTAC	4.77667	CAGTAC	7.96425
CAGTAG	2.73754	CAGTAG	2.92995
CAGTAT	3.9125	CAGTAT	7.49034
CAGTCA	1.51994	CAGTCA	3.59842
CAGTCC	2.33955	CAGTCC	4.02546
CAGTCG	1.15622	CAGTCG	1.75053
CAGTCT	2.9031	CAGTCT	4.46302
CAGTGA	2.43825	CAGTGA	3.65256
CAGTGC	1.58391	CAGTGC	2.36649
CAGTGG	0.592498	CAGTGG	0.224022
CAGTGT	-0.0289382	CAGTGT	5.27475
CAGTTA	2.76133	CAGTTA	4.35484
CAGTTC	2.7278	CAGTTC	3.16414
CAGTTG	0.887912	CAGTTG	1.04519
CAGTTT	2.38013	CAGTTT	4.34612
CATAAA	3.18138	CATAAA	4.95097
CATAAC	3.11081	CATAAC	5.5255
CATAAG	2.34583	CATAAG	2.9167
CATAAT	3.45278	CATAAT	6.87168
CATACA	1.93726	CATACA	3.14642
CATACC	1.49261	CATACC	3.18405
CATACG	1.90679	CATACG	1.01883
CATACT	2.12827	CATACT	3.73198
CATAGA	3.33104	CATAGA	6.71999
CATAGC	3.09106	CATAGC	4.11924
CATAGG	0.943322	CATAGG	0.771861
CATAGT	0.573975	CATAGT	1.86447
CATATA	2.27745	CATATA	3.99884
CATATC	2.10915	CATATC	3.75896
CATATG	2.06264	CATATG	1.99761
CATATT	2.78342	CATATT	4.8033
CATCAA	3.27681	CATCAA	5.90801
CATCAC	4.43506	CATCAC	8.11394
CATCAG	2.28946	CATCAG	3.34241
CATCAT	4.80184	CATCAT	8.20507
CATCCA	1.63902	CATCCA	3.19319
CATCCC	2.10863	CATCCC	1.80133
CATCCG	0.861199	CATCCG	0.682287
CATCCT	2.12243	CATCCT	3.97037
CATCGA	3.76731	CATCGA	6.72071
CATCGC	3.86942	CATCGC	6.54831
CATCGG	0.386854	CATCGG	0.923724
CATCGT	0.686793	CATCGT	2.39133
CATCTA	2.20561	CATCTA	3.2829
CATCTC	2.15329	CATCTC	3.93741
CATCTG	1.58037	CATCTG	-0.26821
CATCTT	2.66461	CATCTT	4.73145
CATGAA	2.89479	CATGAA	4.83668
CATGAC	3.69369	CATGAC	5.52842
CATGAG	1.32388	CATGAG	1.07851
CATGAT	1.41746	CATGAT	1.85562
CATGCA	0.879176	CATGCA	0.71163
CATGCC	1.36591	CATGCC	2.934
CATGCG	0.686329	CATGCG	0.709425
CATGCT	0.589641	CATGCT	1.0465
CATGGA	0.518426	CATGGA	1.84504
CATGGC	0.258824	CATGGC	2.395
CATGGG	0.180411	CATGGG	0.926845
CATGGT	0.88367	CATGGT	2.43071
CATGTA	1.72737	CATGTA	2.64872
CATGTC	1.31609	CATGTC	2.15518
CATGTG	0.948397	CATGTG	-0.595274
CATGTT	0.656599	CATGTT	1.11122
CATTAA	4.4995	CATTAA	7.34175
CATTAC	5.2672	CATTAC	9.21235
CATTAG	3.27625	CATTAG	4.88906
CATTAT	6.07988	CATTAT	11.1079
CATTCA	2.17162	CATTCA	3.33937
CATTCC	2.33393	CATTCC	4.56614
CATTCG	1.49327	CATTCG	1.44364
CATTCT	3.50132	CATTCT	6.37
CATTGA	4.70256	CATTGA	8.32587
CATTGC	4.18162	CATTGC	7.45696
CATTGG	0.853479	CATTGG	0.619713
CATTGT	0.896316	CATTGT	2.2768
CATTTA	3.00708	CATTTA	4.79463
CATTTC	2.68972	CATTTC	5.42248
CATTTG	1.77261	CATTTG	1.21482
CATTTT	3.41114	CATTTT	6.35544
CCAAAA	1.55397	CCAAAA	1.24988
CCAAAC	1.81762	CCAAAC	3.01735
CCAAAG	1.14638	CCAAAG	-0.560325
CCAAAT	1.82868	CCAAAT	2.6236
CCAACA	1.59438	CCAACA	-1.45698
CCAACC	1.5693	CCAACC	1.02457
CCAACG	1.0264	CCAACG	-6.49209
CCAACT	2.08197	CCAACT	-5.33809
CCAAGA	1.75957	CCAAGA	1.08384
CCAAGC	1.5827	CCAAGC	2.12839
CCAAGG	1.33728	CCAAGG	-1.31226
CCAAGT	0.807342	CCAAGT	-0.039916
CCAATA	1.2751	CCAATA	0.919003
CCAATC	1.38885	CCAATC	2.35272
CCAATG	1.85976	CCAATG	0.0424363
CCAATT	1.426	CCAATT	0.239382
CCACAA	2.02199	CCACAA	1.91463
CCACAC	2.91075	CCACAC	5.01995
CCACAG	1.90818	CCACAG	0.519682
CCACAT	2.80501	CCACAT	4.42602
CCACCA	1.25849	CCACCA	1.40404
CCACCC	1.96828	CCACCC	3.00295
CCACCG	1.48828	CCACCG	0.672083
CCACCT	1.68357	CCACCT	-0.104697
CCACGA	2.39195	CCACGA	2.64189
CCACGC	2.79055	CCACGC	2.09504
CCACGG	0.81331	CCACGG	-2.06086
CCACGT	0.748232	CCACGT	-0.442648
CCACTA	1.48364	CCACTA	1.0224
CCACTC	2.2097	CCACTC	2.30564
CCACTG	0.813548	CCACTG	-17.0479
CCACTT	1.68687	CCACTT	2.12449
CCAGAA	1.56644	CCAGAA	1.98116
CCAGAC	2.67713	CCAGAC	3.7696
CCAGAG	1.23539	CCAGAG	-0.290745
CCAGAT	1.97124	CCAGAT	2.47272
CCAGCA	1.25485	CCAGCA	0.59963
CCAGCC	1.50572	CCAGCC	2.45723
CCAGCG	1.37659	CCAGCG	-0.61765
CCAGCT	0.96319	CCAGCT	-0.852737
CCAGGA	0.418923	CCAGGA	0.276921
CCAGGC	1.15566	CCAGGC	-0.0478998
CCAGGG	0.421243	CCAGGG	-0.531136
CCAGGT	0.877773	CCAGGT	1.21327
CCAGTA	1.19728	CCAGTA	1.13284
CCAGTC	1.25558	CCAGTC	1.78307
CCAGTG	1.22875	CCAGTG	-2.08442
CCAGTT	1.20891	CCAGTT	0.576521
CCATAA	3.03011	CCATAA	4.13638
CCATAC	3.83021	CCATAC	5.30336
CCATAG	2.09164	CCATAG	1.80673
CCATAT	4.46807	CCATAT	7.28221
CCATCA	2.15246	CCATCA	2.03397
CCATCC	3.11127	CCATCC	4.38613
CCATCG	1.27636	CCATCG	-1.01265
CCATCT	2.34914	CCATCT	2.93881
CCATGA	3.28205	CCATGA	4.82852
CCATGC	1.92746	CCATGC	2.21303
CCATGG	0.872074	CCATGG	-0.906185
CCATGT	0.967044	CCATGT	1.37777
CCATTA	2.12573	CCATTA	3.08832
CCATTC	3.04025	CCATTC	4.53593
CCATTG	1.85465	CCATTG	-1.11421
CCATTT	2.87701	CCATTT	5.11049
CCCAAA	4.0721	CCCAAA	6.43296
CCCAAC	3.00336	CCCAAC	4.50643
CCCAAG	2.94661	CCCAAG	4.17318
CCCAAT	4.13711	CCCAAT	6.40135
CCCACA	3.14565	CCCACA	4.81124
CCCACC	3.35864	CCCACC	5.518
CCCACG	2.18705	CCCACG	2.95693
CCCACT	2.83423	CCCACT	2.73902
CCCAGA	4.56399	CCCAGA	6.76893
CCCAGC	3.37733	CCCAGC	5.94881
CCCAGG	1.54538	CCCAGG	1.2042
CCCAGT	0.699942	CCCAGT	1.00762
CCCATA	3.26333	CCCATA	5.60412
CCCATC	3.56953	CCCATC	5.3727
CCCATG	2.09007	CCCATG	0.77748
CCCATT	3.71355	CCCATT	5.39055
CCCCAA	3.82675	CCCCAA	6.10942
CCCCAC	3.81495	CCCCAC	6.30168
CCCCAG	2.45453	CCCCAG	2.55704
CCCCAT	4.00501	CCCCAT	5.89967
CCCCCA	2.377	CCCCCA	3.24487
CCCCCC	2.11139	CCCCCC	3.83671
CCCCCG	1.78741	CCCCCG	-0.440603
CCCCCT	1.84215	CCCCCT	2.06194
CCCCGA	3.61924	CCCCGA	6.29575
CCCCGC	3.42583	CCCCGC	5.64444
CCCCGG	0.794209	CCCCGG	0.0169942
CCCCGT	1.02866	CCCCGT	1.16671
CCCCTA	2.16356	CCCCTA	3.44103
CCCCTC	2.35355	CCCCTC	3.98404
CCCCTG	1.69218	CCCCTG	-0.317672
CCCCTT	2.52918	CCCCTT	4.18702
CCCGAA	5.00027	CCCGAA	8.52695
CCCGAC	4.88701	CCCGAC	8.09847
CCCGAG	3.10856	CCCGAG	3.21102
CCCGAT	2.57795	CCCGAT	3.84884
CCCGCA	3.60905	CCCGCA	5.55893
CCCGCC	3.60665	CCCGCC	6.26402
CCCGCG	2.28929	CCCGCG	2.24437
CCCGCT	2.47983	CCCGCT	2.73149
CCCGGA	1.1949	CCCGGA	0.809026
CCCGGC	0.711886	CCCGGC	1.30832
CCCGGG	0.313071	CCCGGG	-0.505105
CCCGGT	0.760012	CCCGGT	2.90613
CCCGTA	3.05274	CCCGTA	5.41563
CCCGTC	2.87792	CCCGTC	4.95524
CCCGTG	1.52268	CCCGTG	0.618754
CCCGTT	1.62705	CCCGTT	2.5696
CCCTAA	4.47496	CCCTAA	8.93095
CCCTAC	4.74286	CCCTAC	9.90703
CCCTAG	3.60574	CCCTAG	5.29644
CCCTAT	4.87812	CCCTAT	9.29361
CCCTCA	3.75317	CCCTCA	4.15267
CCCTCC	3.42627	CCCTCC	5.003
CCCTCG	2.57128	CCCTCG	2.31866
CCCTCT	3.38226	CCCTCT	4.41481
CCCTGA	3.64723	CCCTGA	6.40055
CCCTGC	3.93696	CCCTGC	6.18236
CCCTGG	1.04303	CCCTGG	0.0932247
CCCTGT	0.972237	CCCTGT	2.20572
CCCTTA	3.64012	CCCTTA	5.76614
CCCTTC	3.56698	CCCTTC	5.44594
CCCTTG	1.88978	CCCTTG	0.944335
CCCTTT	3.61365	CCCTTT	6.42794
CCGAAA	2.53565	CCGAAA	3.09548
CCGAAC	2.75494	CCGAAC	5.30009
CCGAAG	1.92093	CCGAAG	0.958947
CCGAAT	2.21303	CCGAAT	4.48523
CCGACA	1.40642	CCGACA	0.277197
CCGACC	2.25671	CCGACC	1.11131
CCGACG	1.39852	CCGACG	0.118897
CCGACT	1.23777	CCGACT	-0.0338285
CCGAGA	1.82278	CCGAGA	3.23755
CCGAGC	1.92038	CCGAGC	1.66595
CCGAGG	1.22621	CCGAGG	-0.855359
CCGAGT	0.358259	CCGAGT	1.17954
CCGATA	1.20416	CCGATA	1.48685
CCGATC	2.17795	CCGATC	1.73932
CCGATG	1.63913	CCGATG	0.640497
CCGATT	1.84116	CCGATT	2.13084
CCGCAA	2.23631	CCGCAA	2.94139
CCGCAC	3.21981	CCGCAC	4.68065
CCGCAG	1.89969	CCGCAG	0.376272
CCGCAT	3.1847	CCGCAT	4.98872
CCGCCA	1.15084	CCGCCA	1.3626
CCGCCC	2.18149	CCGCCC	3.53499
CCGCCG	1.48817	CCGCCG	-0.371055
CCGCCT	1.27012	CCGCCT	1.80415
CCGCGA	1.65923	CCGCGA	2.51628
CCGCGC	1.86941	CCGCGC	1.65356
CCGCGG	1.30049	CCGCGG	-1.04241
CCGCGT	0.371216	CCGCGT	2.27289
CCGCTA	1.3838	CCGCTA	0.986182
CCGCTC	2.19216	CCGCTC	3.53582
CCGCTG	0.924744	CCGCTG	-1.07995
CCGCTT	1.58097	CCGCTT	1.46811
CCGGAA	1.32305	CCGGAA	1.21939
CCGGAC	1.34598	CCGGAC	0.781629
CCGGAG	1.06723	CCGGAG	0.0360275
CCGGAT	0.671922	CCGGAT	1.74384
CCGGCA	0.969629	CCGGCA	-1.1565
CCGGCC	0.754172	CCGGCC	0.0583501
CCGGCG	1.03264	CCGGCG	-1.54227
CCGGCT	1.20121	CCGGCT	-1.52344
CCGGGA	0.773308	CCGGGA	0.683917
CCGGGC	0.390306	CCGGGC	-0.544051
CCGGGG	0.439995	CCGGGG	-0.42279
CCGGGT	0.497323	CCGGGT	3.33897
CCGGTA	0.204166	CCGGTA	1.51362
CCGGTC	0.645867	CCGGTC	1.32993
CCGGTG	0.365161	CCGGTG	-1.75387
CCGGTT	0.618871	CCGGTT	0.825999
CCGTAA	3.25021	CCGTAA	5.94214
CCGTAC	4.08967	CCGTAC	7.29219
CCGTAG	2.73999	CCGTAG	2.45507
CCGTAT	4.06645	CCGTAT	7.82114
CCGTCA	1.89679	CCGTCA	3.02051
CCGTCC	3.95315	CCGTCC	4.65606
CCGTCG	2.04002	CCGTCG	1.05194
CCGTCT	2.33074	CCGTCT	2.64773
CCGTGA	2.48316	CCGTGA	3.52104
CCGTGC	1.33086	CCGTGC	2.33957
CCGTGG	0.778733	CCGTGG	0.25337
CCGTGT	0.38598	CCGTGT	3.60511
CCGTTA	2.51139	CCGTTA	3.39188
CCGTTC	3.05775	CCGTTC	4.01948
CCGTTG	0.974985	CCGTTG	-0.186989
CCGTTT	2.61353	CCGTTT	4.86062
CCTAAA	2.55575	CCTAAA	3.71778
CCTAAC	2.6919	CCTAAC	4.09216
CCTAAG	1.97572	CCTAAG	0.321548
CCTAAT	2.61735	CCTAAT	4.8023
CCTACA	1.42082	CCTACA	2.38867
CCTACC	1.54278	CCTACC	2.80323
CCTACG	1.42005	CCTACG	1.3773
CCTACT	1.3971	CCTACT	1.54755
CCTAGA	3.19913	CCTAGA	3.93836
CCTAGC	2.20681	CCTAGC	3.6228
CCTAGG	1.33575	CCTAGG	0.251876
CCTAGT	0.463302	CCTAGT	2.67232
CCTATA	1.7359	CCTATA	3.60496
CCTATC	2.11279	CCTATC	3.35993
CCTATG	2.53299	CCTATG	1.9575
CCTATT	2.10085	CCTATT	3.20071
CCTCAA	2.81852	CCTCAA	3.28103
CCTCAC	3.37239	CCTCAC	5.06375
CCTCAG	2.05437	CCTCAG	1.6019
CCTCAT	3.61055	CCTCAT	6.21266
CCTCCA	1.22333	CCTCCA	1.68157
CCTCCC	1.68857	CCTCCC	1.455
CCTCCG	1.17919	CCTCCG	0.688682
CCTCCT	1.85086	CCTCCT	0.727761
CCTCGA	2.8463	CCTCGA	4.03372
CCTCGC	2.35549	CCTCGC	3.84832
CCTCGG	1.27304	CCTCGG	-0.604352
CCTCGT	0.0820771	CCTCGT	2.1082
CCTCTA	1.42628	CCTCTA	1.5448
CCTCTC	2.25245	CCTCTC	2.74332
CCTCTG	1.73948	CCTCTG	1.20504
CCTCTT	1.80301	CCTCTT	2.60692
CCTGAA	1.53723	CCTGAA	3.27437
CCTGAC	2.39009	CCTGAC	4.94628
CCTGAG	1.21886	CCTGAG	1.64776
CCTGAT	0.824756	CCTGAT	2.26826
CCTGCA	1.66949	CCTGCA	1.77544
CCTGCC	1.44233	CCTGCC	3.27509
CCTGCG	0.981032	CCTGCG	-0.555627
CCTGCT	0.730988	CCTGCT	-0.612501
CCTGGA	0.0292361	CCTGGA	1.14838
CCTGGC	0.0941907	CCTGGC	1.77225
CCTGGG	0.298313	CCTGGG	-0.289335
CCTGGT	1.88592	CCTGGT	3.05975
CCTGTA	1.20821	CCTGTA	2.76402
CCTGTC	1.63255	CCTGTC	2.68105
CCTGTG	0.941696	CCTGTG	0.072901
CCTGTT	1.13021	CCTGTT	2.11767
CCTTAA	3.59403	CCTTAA	6.04847
CCTTAC	4.34746	CCTTAC	6.98824
CCTTAG	2.40306	CCTTAG	2.83069
CCTTAT	4.77855	CCTTAT	8.19057
CCTTCA	1.8792	CCTTCA	1.79938
CCTTCC	2.27712	CCTTCC	2.66259
CCTTCG	1.56954	CCTTCG	0.210935
CCTTCT	2.14785	CCTTCT	2.68025
CCTTGA	3.61707	CCTTGA	5.00971
CCTTGC	3.07534	CCTTGC	6.07638
CCTTGG	1.01644	CCTTGG	0.483154
CCTTGT	0.659359	CCTTGT	2.41727
CCTTTA	1.5516	CCTTTA	2.94665
CCTTTC	2.49215	CCTTTC	3.67303
CCTTTG	1.58926	CCTTTG	-0.375242
CCTTTT	2.59708	CCTTTT	3.85427
CGAAAA	2.7943	CGAAAA	3.48552
CGAAAC	3.2429	CGAAAC	4.3759
CGAAAG	1.6606	CGAAAG	1.6185
CGAAAT	2.67904	CGAAAT	4.17208
CGAACA	1.39461	CGAACA	1.48695
CGAACC	1.40675	CGAACC	1.55665
CGAACG	1.21627	CGAACG	0.243093
CGAACT	1.50811	CGAACT	1.21651
CGAAGA	2.84052	CGAAGA	4.2007
CGAAGC	2.50371	CGAAGC	2.00579
CGAAGG	1.09233	CGAAGG	0.342834
CGAAGT	0.727006	CGAAGT	1.67753
CGAATA	1.85801	CGAATA	3.2897
CGAATC	1.69006	CGAATC	2.90126
CGAATG	1.55357	CGAATG	0.756748
CGAATT	1.65782	CGAATT	3.20878
CGACAA	2.58328	CGACAA	4.91001
CGACAC	3.49724	CGACAC	5.31218
CGACAG	1.34244	CGACAG	2.8253
CGACAT	3.55038	CGACAT	6.09765
CGACCA	1.2209	CGACCA	1.87476
CGACCC	1.49977	CGACCC	1.44547
CGACCG	0.818598	CGACCG	-0.549056
CGACCT	1.56861	CGACCT	2.65875
CGACGA	3.34321	CGACGA	5.20079
CGACGC	2.55621	CGACGC	4.09501
CGACGG	0.691887	CGACGG	-0.540506
CGACGT	1.27527	CGACGT	3.43805
CGACTA	1.44283	CGACTA	2.15692
CGACTC	1.2763	CGACTC	2.04376
CGACTG	0.696698	CGACTG	1.42201
CGACTT	2.11625	CGACTT	3.05105
CGAGAA	2.01056	CGAGAA	4.29452
CGAGAC	2.37367	CGAGAC	5.62448
CGAGAG	1.00279	CGAGAG	0.859344
CGAGAT	1.95694	CGAGAT	2.7661
CGAGCA	1.14597	CGAGCA	1.74283
CGAGCC	1.78883	CGAGCC	1.74357
CGAGCG	0.82267	CGAGCG	0.205846
CGAGCT	0.748426	CGAGCT	1.34558
CGAGGA	1.34244	CGAGGA	1.47042
CGAGGC	0.561015	CGAGGC	1.38729
CGAGGG	0.24101	CGAGGG	0.325903
CGAGGT	0.545698	CGAGGT	2.27404
CGAGTA	0.92151	CGAGTA	1.26892
CGAGTC	0.806034	CGAGTC	1.07889
CGAGTG	0.598846	CGAGTG	-0.411439
CGAGTT	0.683329	CGAGTT	-0.0470026
CGATAA	3.81979	CGATAA	8.05483
CGATAC	4.06489	CGATAC	7.51329
CGATAG	2.56508	CGATAG	3.76508
CGATAT	4.55557	CGATAT	8.8001
CGATCA	2.01951	CGATCA	1.83486
CGATCC	2.26003	CGATCC	2.7905
CGATCG	1.30182	CGATCG	0.826863
CGATCT	2.76356	CGATCT	5.44911
CGATGA	4.08526	CGATGA	5.64986
CGATGC	3.02413	CGATGC	5.03606
CGATGG	1.05973	CGATGG	-0.20772
CGATGT	0.835565	CGATGT	2.15195
CGATTA	2.79372	CGATTA	4.3074
CGATTC	2.86623	CGATTC	3.59307
CGATTG	1.39896	CGATTG	-0.290049
CGATTT	3.29407	CGATTT	5.67823
CGCAAA	3.52067	CGCAAA	6.27081
CGCAAC	2.95593	CGCAAC	5.27009
CGCAAG	2.09668	CGCAAG	3.20637
CGCAAT	2.90159	CGCAAT	5.38361
CGCACA	2.26457	CGCACA	4.37418
CGCACC	2.20175	CGCACC	4.09115
CGCACG	1.15282	CGCACG	1.17885
CGCACT	1.92779	CGCACT	4.15156
CGCAGA	3.79719	CGCAGA	7.27234
CGCAGC	3.19346	CGCAGC	4.58634
CGCAGG	1.05921	CGCAGG	0.820932
CGCAGT	0.73824	CGCAGT	2.34156
CGCATA	2.83774	CGCATA	3.99522
CGCATC	3.42401	CGCATC	5.14349
CGCATG	1.6683	CGCATG	1.18321
CGCATT	3.26411	CGCATT	6.05755
CGCCAA	3.85148	CGCCAA	6.32912
CGCCAC	3.82186	CGCCAC	6.63884
CGCCAG	2.43382	CGCCAG	3.67441
CGCCAT	4.32991	CGCCAT	7.81388
CGCCCA	1.91854	CGCCCA	3.04693
CGCCCC	2.73151	CGCCCC	4.20332
CGCCCG	1.73458	CGCCCG	1.43431
CGCCCT	2.72366	CGCCCT	3.95621
CGCCGA	4.13215	CGCCGA	6.96237
CGCCGC	3.5825	CGCCGC	6.40121
CGCCGG	0.925776	CGCCGG	1.37709
CGCCGT	0.528051	CGCCGT	1.58658
CGCCTA	2.74071	CGCCTA	3.27411
CGCCTC	2.69758	CGCCTC	4.64907
CGCCTG	1.31993	CGCCTG	-1.36468
CGCCTT	2.73334	CGCCTT	6.05813
CGCGAA	3.87339	CGCGAA	6.01531
CGCGAC	3.49665	CGCGAC	5.33988
CGCGAG	2.00846	CGCGAG	2.5161
CGCGAT	1.97115	CGCGAT	3.23924
CGCGCA	2.66301	CGCGCA	3.95124
CGCGCC	3.04821	CGCGCC	5.02716
CGCGCG	1.93043	CGCGCG	1.2554
CGCGCT	1.33575	CGCGCT	2.08922
CGCGGA	0.997341	CGCGGA	1.82115
CGCGGC	0.587227	CGCGGC	1.24923
CGCGGG	0.323014	CGCGGG	0.193358
CGCGGT	0.800784	CGCGGT	2.85161
CGCGTA	1.48211	CGCGTA	2.88419
CGCGTC	1.79349	CGCGTC	1.40513
CGCGTG	1.09245	CGCGTG	-0.720113
CGCGTT	1.25863	CGCGTT	1.88759
CGCTAA	4.32088	CGCTAA	7.59586
CGCTAC	4.8003	CGCTAC	8.71558
CGCTAG	3.17668	CGCTAG	3.61594
CGCTAT	4.23931	CGCTAT	7.65532
CGCTCA	3.31705	CGCTCA	5.48441
CGCTCC	3.43947	CGCTCC	5.72639
CGCTCG	1.7438	CGCTCG	1.90896
CGCTCT	2.65529	CGCTCT	4.69913
CGCTGA	2.92126	CGCTGA	4.18482
CGCTGC	2.98929	CGCTGC	4.7357
CGCTGG	0.651409	CGCTGG	0.0617746
CGCTGT	0.607658	CGCTGT	1.6881
CGCTTA	3.19865	CGCTTA	5.00387
CGCTTC	3.66001	CGCTTC	5.48598
CGCTTG	1.75103	CGCTTG	1.27618
CGCTTT	3.54497	CGCTTT	6.24107
CGGAAA	1.37627	CGGAAA	0.99122
CGGAAC	1.37591	CGGAAC	1.48755
CGGAAG	1.30909	CGGAAG	0.395021
CGGAAT	1.07899	CGGAAT	1.14536
CGGACA	0.585314	CGGACA	0.909332
CGGACC	0.844969	CGGACC	0.308563
CGGACG	1.19561	CGGACG	0.61715
CGGACT	0.685262	CGGACT	-0.172071
CGGAGA	1.53566	CGGAGA	2.08939
CGGAGC	0.969805	CGGAGC	0.1213
CGGAGG	1.03301	CGGAGG	-0.096765
CGGAGT	0.681481	CGGAGT	1.14101
CGGATA	0.750302	CGGATA	1.687
CGGATC	0.816125	CGGATC	1.18418
CGGATG	0.552941	CGGATG	-1.06736
CGGATT	0.559728	CGGATT	1.03849
CGGCAA	0.526179	CGGCAA	0.771502
CGGCAC	1.2755	CGGCAC	1.44429
CGGCAG	0.98799	CGGCAG	0.187713
CGGCAT	1.09645	CGGCAT	1.78251
CGGCCA	0.321836	CGGCCA	0.542959
CGGCCC	0.868046	CGGCCC	-0.238512
CGGCCG	0.888175	CGGCCG	-0.886698
CGGCCT	0.412052	CGGCCT	0.968291
CGGCGA	1.22394	CGGCGA	1.49824
CGGCGC	1.49993	CGGCGC	1.33332
CGGCGG	0.767914	CGGCGG	-0.00949994
CGGCGT	-0.0584529	CGGCGT	3.57637
CGGCTA	0.949935	CGGCTA	0.808418
CGGCTC	0.703066	CGGCTC	-0.026535
CGGCTG	1.02324	CGGCTG	-0.367558
CGGCTT	0.372077	CGGCTT	0.773075
CGGGAA	1.2253	CGGGAA	1.35284
CGGGAC	1.24407	CGGGAC	1.359
CGGGAG	0.393085	CGGGAG	0.167373
CGGGAT	0.580088	CGGGAT	2.91603
CGGGCA	0.944139	CGGGCA	0.705793
CGGGCC	0.548029	CGGGCC	-0.585738
CGGGCG	0.339951	CGGGCG	-0.000714636
CGGGCT	0.959033	CGGGCT	0.487788
CGGGGA	0.730419	CGGGGA	1.79307
CGGGGC	0.395923	CGGGGC	0.0323276
CGGGGG	0.376525	CGGGGG	0.973056
CGGGGT	0.707661	CGGGGT	1.92711
CGGGTA	0.323403	CGGGTA	1.57706
CGGGTC	0.201758	CGGGTC	1.76977
CGGGTG	0.526501	CGGGTG	-0.241644
CGGGTT	0.337837	CGGGTT	3.50231
CGGTAA	0.66038	CGGTAA	1.15952
CGGTAC	0.660736	CGGTAC	1.52727
CGGTAG	0.964465	CGGTAG	0.217767
CGGTAT	0.681221	CGGTAT	1.9637
CGGTCA	1.05353	CGGTCA	1.00346
CGGTCC	0.793037	CGGTCC	0.985476
CGGTCG	0.926014	CGGTCG	0.188592
CGGTCT	0.450658	CGGTCT	1.34528
CGGTGA	1.0282	CGGTGA	0.564172
CGGTGC	1.09128	CGGTGC	0.846344
CGGTGG	0.544901	CGGTGG	0.462676
CGGTGT	0.49281	CGGTGT	4.26957
CGGTTA	0.572521	CGGTTA	0.704592
CGGTTC	0.428305	CGGTTC	1.00772
CGGTTG	0.235342	CGGTTG	-0.832606
CGGTTT	0.426205	CGGTTT	1.66424
CGTAAA	3.8695	CGTAAA	7.14816
CGTAAC	3.9599	CGTAAC	6.96864
CGTAAG	2.91527	CGTAAG	3.84855
CGTAAT	3.71941	CGTAAT	7.07122
CGTACA	1.96501	CGTACA	2.74969
CGTACC	1.66557	CGTACC	2.44484
CGTACG	1.50951	CGTACG	1.35228
CGTACT	1.81691	CGTACT	1.99042
CGTAGA	4.05733	CGTAGA	6.46369
CGTAGC	2.62283	CGTAGC	4.40651
CGTAGG	1.14512	CGTAGG	1.70245
CGTAGT	0.160848	CGTAGT	2.57744
CGTATA	2.89985	CGTATA	4.98767
CGTATC	2.58646	CGTATC	4.72043
CGTATG	1.99139	CGTATG	1.79263
CGTATT	3.3086	CGTATT	5.91741
CGTCAA	4.09278	CGTCAA	6.06287
CGTCAC	5.3378	CGTCAC	8.20521
CGTCAG	2.75412	CGTCAG	3.4627
CGTCAT	4.72976	CGTCAT	9.18756
CGTCCA	1.92555	CGTCCA	2.04619
CGTCCC	2.20324	CGTCCC	2.66343
CGTCCG	1.32408	CGTCCG	1.00016
CGTCCT	2.17208	CGTCCT	3.82701
CGTCGA	3.88433	CGTCGA	7.74984
CGTCGC	4.00903	CGTCGC	5.61032
CGTCGG	0.89046	CGTCGG	0.416901
CGTCGT	0.445146	CGTCGT	2.59079
CGTCTA	2.49586	CGTCTA	3.86637
CGTCTC	3.20667	CGTCTC	4.95144
CGTCTG	1.82346	CGTCTG	-1.03974
CGTCTT	3.23129	CGTCTT	5.42679
CGTGAA	2.4231	CGTGAA	3.32261
CGTGAC	2.38077	CGTGAC	4.36177
CGTGAG	1.06958	CGTGAG	0.389426
CGTGAT	0.904707	CGTGAT	2.2263
CGTGCA	1.18166	CGTGCA	1.95484
CGTGCC	1.58571	CGTGCC	2.08238
CGTGCG	0.706152	CGTGCG	0.0588243
CGTGCT	0.650476	CGTGCT	0.895013
CGTGGA	0.333639	CGTGGA	2.0624
CGTGGC	-0.260823	CGTGGC	2.48397
CGTGGG	0.262057	CGTGGG	2.17461
CGTGGT	0.447371	CGTGGT	0.821617
CGTGTA	0.907945	CGTGTA	1.1296
CGTGTC	0.94081	CGTGTC	1.54229
CGTGTG	1.04362	CGTGTG	-0.520442
CGTGTT	0.835501	CGTGTT	2.10945
CGTTAA	5.03996	CGTTAA	9.04292
CGTTAC	5.7629	CGTTAC	9.88463
CGTTAG	3.16867	CGTTAG	4.83154
CGTTAT	5.70541	CGTTAT	10.4495
CGTTCA	2.35973	CGTTCA	3.81179
CGTTCC	3.13006	CGTTCC	6.05202
CGTTCG	1.64901	CGTTCG	1.65353
CGTTCT	3.55628	CGTTCT	7.13774
CGTTGA	4.49823	CGTTGA	7.22502
CGTTGC	4.00261	CGTTGC	6.28039
CGTTGG	0.570428	CGTTGG	-0.215979
CGTTGT	0.570059	CGTTGT	1.84806
CGTTTA	3.14814	CGTTTA	5.14027
CGTTTC	3.20039	CGTTTC	5.5844
CGTTTG	1.71151	CGTTTG	2.05413
CGTTTT	3.66425	CGTTTT	6.69298
CTAAAA	2.27368	CTAAAA	3.51278
CTAAAC	2.45229	CTAAAC	3.37735
CTAAAG	1.87955	CTAAAG	2.58928
CTAAAT	2.64692	CTAAAT	3.97332
CTAACA	1.31947	CTAACA	1.64294
CTAACC	1.65907	CTAACC	1.00059
CTAACG	1.32196	CTAACG	-0.498645
CTAACT	1.48201	CTAACT	-0.543669
CTAAGA	2.09963	CTAAGA	4.88256
CTAAGC	2.20528	CTAAGC	2.74209
CTAAGG	0.942111	CTAAGG	0.292729
CTAAGT	0.56869	CTAAGT	2.64592
CTAATA	1.75923	CTAATA	2.30126
CTAATC	1.57068	CTAATC	2.0555
CTAATG	1.02881	CTAATG	0.983827
CTAATT	1.99596	CTAATT	2.73251
CTACAA	2.18275	CTACAA	4.40488
CTACAC	3.71587	CTACAC	5.76447
CTACAG	2.11388	CTACAG	1.48377
CTACAT	3.79468	CTACAT	6.59205
CTACCA	1.37663	CTACCA	1.19531
CTACCC	1.44805	CTACCC	2.25692
CTACCG	0.681492	CTACCG	0.540562
CTACCT	1.55268	CTACCT	2.35362
CTACGA	2.62448	CTACGA	4.35275
CTACGC	2.42483	CTACGC	4.12423
CTACGG	0.758466	CTACGG	-0.845205
CTACGT	0.379377	CTACGT	1.88088
CTACTA	1.55374	CTACTA	1.89564
CTACTC	1.93928	CTACTC	2.34281
CTACTG	1.27127	CTACTG	1.18672
CTACTT	2.04405	CTACTT	2.92917
CTAGAA	2.79659	CTAGAA	4.13946
CTAGAC	2.73526	CTAGAC	5.65314
CTAGAG	1.76847	CTAGAG	1.09396
CTAGAT	1.95279	CTAGAT	1.71373
CTAGCA	0.61767	CTAGCA	1.47482
CTAGCC	1.11103	CTAGCC	1.44256
CTAGCG	0.477433	CTAGCG	0.5042
CTAGCT	-0.11386	CTAGCT	1.16671
CTAGGA	0.506083	CTAGGA	0.833752
CTAGGC	0.402779	CTAGGC	0.801049
CTAGGG	0.664527	CTAGGG	0.717338
CTAGGT	0.730911	CTAGGT	2.04985
CTAGTA	1.07614	CTAGTA	2.30955
CTAGTC	1.32947	CTAGTC	1.06448
CTAGTG	1.08064	CTAGTG	-0.687819
CTAGTT	1.01355	CTAGTT	1.46775
CTATAA	3.97665	CTATAA	5.86491
CTATAC	4.68614	CTATAC	7.04258
CTATAG	3.09334	CTATAG	3.71595
CTATAT	5.30951	CTATAT	9.43617
CTATCA	2.10237	CTATCA	3.22118
CTATCC	2.29508	CTATCC	2.81912
CTATCG	1.41623	CTATCG	0.520116
CTATCT	3.20926	CTATCT	5.14296
CTATGA	4.2294	CTATGA	6.92242
CTATGC	3.50321	CTATGC	6.85395
CTATGG	0.815801	CTATGG	0.571988
CTATGT	0.505531	CTATGT	3.31296
CTATTA	2.54486	CTATTA	3.91708
CTATTC	2.43343	CTATTC	3.51743
CTATTG	1.43654	CTATTG	0.39456
CTATTT	3.16682	CTATTT	5.52971
CTCAAA	5.84123	CTCAAA	10.1947
CTCAAC	5.22412	CTCAAC	10.0407
CTCAAG	3.8719	CTCAAG	5.4675
CTCAAT	5.18425	CTCAAT	10.1331
CTCACA	3.93654	CTCACA	7.76408
CTCACC	4.39709	CTCACC	8.01549
CTCACG	2.60843	CTCACG	3.45469
CTCACT	4.17567	CTCACT	6.59244
CTCAGA	6.1033	CTCAGA	9.9548
CTCAGC	5.32038	CTCAGC	8.903
CTCAGG	2.32642	CTCAGG	2.58039
CTCAGT	1.12348	CTCAGT	3.14089
CTCATA	4.45322	CTCATA	8.01039
CTCATC	5.09412	CTCATC	8.50318
CTCATG	3.05889	CTCATG	3.13259
CTCATT	5.26644	CTCATT	9.45418
CTCCAA	5.00327	CTCCAA	8.95916
CTCCAC	5.63126	CTCCAC	9.98406
CTCCAG	3.67234	CTCCAG	5.52992
CTCCAT	5.68069	CTCCAT	11.276
CTCCCA	2.56	CTCCCA	4.79887
CTCCCC	3.15604	CTCCCC	6.3133
CTCCCG	2.06441	CTCCCG	2.3155
CTCCCT	3.3925	CTCCCT	6.3229
CTCCGA	5.76309	CTCCGA	10.3704
CTCCGC	4.91721	CTCCGC	8.68131
CTCCGG	1.62226	CTCCGG	0.910776
CTCCGT	0.825098	CTCCGT	3.20405
CTCCTA	3.46169	CTCCTA	5.41313
CTCCTC	3.73549	CTCCTC	6.16915
CTCCTG	1.7392	CTCCTG	0.529927
CTCCTT	4.42402	CTCCTT	7.70496
CTCGAA	5.66958	CTCGAA	10.5686
CTCGAC	5.87757	CTCGAC	12.4457
CTCGAG	3.02224	CTCGAG	4.91729
CTCGAT	2.73017	CTCGAT	5.75522
CTCGCA	5.22422	CTCGCA	8.19031
CTCGCC	5.26082	CTCGCC	9.25689
CTCGCG	2.45381	CTCGCG	3.91915
CTCGCT	3.00502	CTCGCT	4.33663
CTCGGA	0.962873	CTCGGA	0.379047
CTCGGC	0.371637	CTCGGC	2.08051
CTCGGG	0.323173	CTCGGG	0.484476
CTCGGT	1.54847	CTCGGT	2.21303
CTCGTA	3.41754	CTCGTA	6.24554
CTCGTC	3.798	CTCGTC	6.58836
CTCGTG	1.85953	CTCGTG	0.471472
CTCGTT	2.05896	CTCGTT	3.62211
CTCTAA	6.21735	CTCTAA	11.4253
CTCTAC	6.40013	CTCTAC	11.5393
CTCTAG	4.40478	CTCTAG	7.24359
CTCTAT	6.35524	CTCTAT	11.9916
CTCTCA	4.39112	CTCTCA	7.05827
CTCTCC	4.62971	CTCTCC	7.71235
CTCTCG	3.0478	CTCTCG	3.57612
CTCTCT	5.12915	CTCTCT	9.30122
CTCTGA	5.42549	CTCTGA	7.83391
CTCTGC	5.23256	CTCTGC	9.45091
CTCTGG	0.965022	CTCTGG	1.65832
CTCTGT	0.89478	CTCTGT	3.20013
CTCTTA	4.21059	CTCTTA	8.20158
CTCTTC	4.82831	CTCTTC	8.11938
CTCTTG	2.75305	CTCTTG	3.4611
CTCTTT	4.9115	CTCTTT	9.11553
CTGAAA	2.65871	CTGAAA	3.23716
CTGAAC	3.01192	CTGAAC	2.76387
CTGAAG	1.92173	CTGAAG	2.18366
CTGAAT	2.8288	CTGAAT	3.18412
CTGACA	1.29368	CTGACA	2.33711
CTGACC	1.64227	CTGACC	0.756539
CTGACG	1.88574	CTGACG	0.0494294
CTGACT	1.36785	CTGACT	0.495342
CTGAGA	2.24116	CTGAGA	1.85483
CTGAGC	0.60485	CTGAGC	-3.35595
CTGAGG	0.539534	CTGAGG	0.745109
CTGAGT	0.509422	CTGAGT	0.246299
CTGATA	1.5421	CTGATA	0.780602
CTGATC	1.95773	CTGATC	2.34566
CTGATG	0.68193	CTGATG	0.450699
CTGATT	1.58323	CTGATT	1.69517
CTGCAA	1.49726	CTGCAA	2.59858
CTGCAC	1.84498	CTGCAC	3.25597
CTGCAG	0.871862	CTGCAG	1.78169
CTGCAT	2.38953	CTGCAT	3.27217
CTGCCA	1.40281	CTGCCA	0.981453
CTGCCC	1.52655	CTGCCC	0.864395
CTGCCG	0.92108	CTGCCG	-0.0903293
CTGCCT	1.925	CTGCCT	1.89344
CTGCGA	1.66806	CTGCGA	1.6189
CTGCGC	1.48846	CTGCGC	2.20189
CTGCGG	0.947114	CTGCGG	0.400843
CTGCGT	0.322911	CTGCGT	3.33451
CTGCTA	1.3961	CTGCTA	1.81779
CTGCTC	1.35627	CTGCTC	1.46096
CTGCTG	0.70769	CTGCTG	0.197712
CTGCTT	0.860885	CTGCTT	1.58708
CTGGAA	0.432379	CTGGAA	0.585228
CTGGAC	0.96358	CTGGAC	0.564554
CTGGAG	0.312278	CTGGAG	-0.436066
CTGGAT	0.557122	CTGGAT	1.14193
CTGGCA	0.288759	CTGGCA	-0.278968
CTGGCC	0.739209	CTGGCC	-0.304609
CTGGCG	0.605285	CTGGCG	0.315731
CTGGCT	0.372223	CTGGCT	-0.00516869
CTGGGA	0.599253	CTGGGA	-0.384873
CTGGGC	0.267246	CTGGGC	-0.374801
CTGGGG	0.288222	CTGGGG	-0.318299
CTGGGT	-0.0587889	CTGGGT	1.93462
CTGGTA	0.413618	CTGGTA	0.518288
CTGGTC	0.0331712	CTGGTC	0.921409
CTGGTG	0.0193658	CTGGTG	0.928753
CTGGTT	0.327565	CTGGTT	1.6392
CTGTAA	3.50326	CTGTAA	4.31259
CTGTAC	4.02113	CTGTAC	5.56127
CTGTAG	2.3728	CTGTAG	3.0281
CTGTAT	3.40813	CTGTAT	5.6541
CTGTCA	1.59348	CTGTCA	2.32831
CTGTCC	1.70068	CTGTCC	2.86098
CTGTCG	1.52546	CTGTCG	-0.0954709
CTGTCT	1.83754	CTGTCT	2.83974
CTGTGA	2.0251	CTGTGA	2.94852
CTGTGC	1.59841	CTGTGC	1.01484
CTGTGG	0.654505	CTGTGG	-0.200293
CTGTGT	0.0411833	CTGTGT	3.80878
CTGTTA	2.23139	CTGTTA	2.1463
CTGTTC	2.24965	CTGTTC	2.65375
CTGTTG	1.57584	CTGTTG	-0.487569
CTGTTT	1.73113	CTGTTT	2.12971
CTTAAA	2.95222	CTTAAA	5.36734
CTTAAC	2.98034	CTTAAC	4.87329
CTTAAG	2.11816	CTTAAG	2.44753
CTTAAT	3.55465	CTTAAT	7.21513
CTTACA	2.22955	CTTACA	3.09068
CTTACC	1.80486	CTTACC	2.74905
CTTACG	1.7669	CTTACG	1.56785
CTTACT	2.3036	CTTACT	3.10632
CTTAGA	3.59585	CTTAGA	5.98209
CTTAGC	2.95202	CTTAGC	4.29019
CTTAGG	1.14118	CTTAGG	0.375114
CTTAGT	0.806772	CTTAGT	3.32949
CTTATA	2.45127	CTTATA	3.56057
CTTATC	2.2718	CTTATC	4.03063
[truncated: 2,098 more rows]

## Sheet: Supp Figure 2ab
Sequence	AA	Sequence	AC	Sequence	AG	Sequence	AU	Sequence	CA	Sequence	CC	Sequence	CG	Sequence	CU	Sequence	GA	Sequence	GC	Sequence	GG	Sequence	GU	Sequence	UA	Sequence	UA	Sequence	UG	Sequence	UU
AAAAAA	1.22773	AAAAAC	1.24526	AAAAAG	0.335424	AAAAAT	0.83307	AAAACA	1.01085	AAAACC	1.90336	AAAACG	0.715048	AAAACT	1.08756	AAAAGA	1.46398	AAAAGC	1.91063	AAAAGG	-0.0158758	AAAAGT	3.77438	AAAATA	1.20101	AAAATC	1.33239	AAAATG	-0.0990781	AAAATT	1.57146
AAACAA	1.60287	AAACAC	1.31794	AAACAG	-0.296257	AAACAT	2.51219	AAACCA	0.352272	AAACCC	0.933323	AAACCG	-0.263078	AAACCT	1.34578	AAACGA	1.4135	AAACGC	2.02867	AAACGG	0.286778	AAACGT	3.85869	AAACTA	1.44402	AAACTC	1.15058	AAACTG	-0.91912	AAACTT	1.74619
AAAGAA	0.737559	AAAGAC	1.98685	AAAGAG	0.0616802	AAAGAT	1	AAAGCA	1.55986	AAAGCC	1.13112	AAAGCG	-0.138259	AAAGCT	0.369809	AAAGGA	1.95459	AAAGGC	2.51029	AAAGGG	2.19683	AAAGGT	5.25166	AAAGTA	0.730953	AAAGTC	0.980004	AAAGTG	-0.578492	AAAGTT	1.58564
AAATAA	2.22687	AAATAC	3.16486	AAATAG	0.924332	AAATAT	2.55492	AAATCA	1.29891	AAATCC	2.01478	AAATCG	0.422865	AAATCT	2.0249	AAATGA	1.96594	AAATGC	1.94715	AAATGG	0.221218	AAATGT	3.45336	AAATTA	1.88931	AAATTC	2.11735	AAATTG	-0.1725	AAATTT	2.03403
AACAAA	3.82652	AACAAC	3.0986	AACAAG	1.72652	AACAAT	2.97812	AACACA	2.83001	AACACC	2.48279	AACACG	0.987683	AACACT	2.68335	AACAGA	4.05793	AACAGC	3.33215	AACAGG	1.68342	AACAGT	3.49725	AACATA	2.68306	AACATC	3.08733	AACATG	-0.00468162	AACATT	3.27081
AACCAA	3.20528	AACCAC	2.37327	AACCAG	0.844193	AACCAT	2.82918	AACCCA	0.985545	AACCCC	3.08567	AACCCG	-0.613039	AACCCT	1.83846	AACCGA	2.98768	AACCGC	3.18582	AACCGG	-0.783787	AACCGT	2.81972	AACCTA	2.64287	AACCTC	2.24483	AACCTG	-0.436948	AACCTT	2.89533
AACGAA	3.18714	AACGAC	3.46596	AACGAG	1.31267	AACGAT	1.1855	AACGCA	3.59537	AACGCC	2.25169	AACGCG	0.490108	AACGCT	0.925245	AACGGA	3.21761	AACGGC	2.5448	AACGGG	1.43849	AACGGT	7.63946	AACGTA	1.99118	AACGTC	2.91857	AACGTG	-0.287297	AACGTT	2.00262
AACTAA	3.0932	AACTAC	4.21288	AACTAG	3.23237	AACTAT	3.85167	AACTCA	2.41337	AACTCC	2.95353	AACTCG	0.541928	AACTCT	2.76505	AACTGA	1.63815	AACTGC	2.67442	AACTGG	-0.867267	AACTGT	0.551396	AACTTA	2.88676	AACTTC	3.60997	AACTTG	-0.283917	AACTTT	3.29096
AAGAAA	1.61269	AAGAAC	2.27097	AAGAAG	-0.265481	AAGAAT	1.63298	AAGACA	1.64471	AAGACC	1.43298	AAGACG	1.09116	AAGACT	1.41626	AAGAGA	2.10582	AAGAGC	2.22979	AAGAGG	0.722422	AAGAGT	1.50653	AAGATA	1.24187	AAGATC	1.82619	AAGATG	0.497549	AAGATT	1.66805
AAGCAA	1.58199	AAGCAC	1.24664	AAGCAG	0.442936	AAGCAT	2.13595	AAGCCA	0.0811262	AAGCCC	0.436379	AAGCCG	0.826552	AAGCCT	1.40795	AAGCGA	2.27282	AAGCGC	1.31028	AAGCGG	0.713552	AAGCGT	4.781	AAGCTA	1.59455	AAGCTC	1.83381	AAGCTG	-0.494531	AAGCTT	1.39386
AAGGAA	1.52972	AAGGAC	1.40457	AAGGAG	0.778207	AAGGAT	2.96469	AAGGCA	1.40624	AAGGCC	0.499065	AAGGCG	0.313016	AAGGCT	2.08126	AAGGGA	2.04553	AAGGGC	2.68175	AAGGGG	1.7524	AAGGGT	7.50337	AAGGTA	2.4156	AAGGTC	3.38243	AAGGTG	0.740515	AAGGTT	4.62493
AAGTAA	3.47229	AAGTAC	3.12686	AAGTAG	1.05672	AAGTAT	2.71236	AAGTCA	2.11723	AAGTCC	2.15168	AAGTCG	0.451123	AAGTCT	2.16477	AAGTGA	1.62804	AAGTGC	1.70712	AAGTGG	0.927424	AAGTGT	5.08126	AAGTTA	1.84204	AAGTTC	2.43247	AAGTTG	0.119033	AAGTTT	1.91504
AATAAA	2.18572	AATAAC	2.78264	AATAAG	1.1622	AATAAT	2.72999	AATACA	1.67511	AATACC	1.42386	AATACG	0.300982	AATACT	1.69059	AATAGA	2.1329	AATAGC	2.1505	AATAGG	1.14989	AATAGT	3.9043	AATATA	1.7863	AATATC	1.61893	AATATG	0.319753	AATATT	2.16594
AATCAA	2.23121	AATCAC	2.57752	AATCAG	0.640707	AATCAT	2.70821	AATCCA	1.31659	AATCCC	3.24857	AATCCG	0.440901	AATCCT	1.53332	AATCGA	2.45287	AATCGC	1.9312	AATCGG	0.863388	AATCGT	3.05934	AATCTA	2.0481	AATCTC	1.92605	AATCTG	-0.525237	AATCTT	1.64394
AATGAA	2.1937	AATGAC	2.20646	AATGAG	-0.624938	AATGAT	0.921015	AATGCA	0.419028	AATGCC	1.50743	AATGCG	-0.777912	AATGCT	1.24177	AATGGA	2.96581	AATGGC	3.08354	AATGGG	1.82094	AATGGT	4.689	AATGTA	1.37383	AATGTC	1.04162	AATGTG	-1.00567	AATGTT	1.2068
AATTAA	3.09441	AATTAC	3.74577	AATTAG	1.50477	AATTAT	4.17	AATTCA	2.3251	AATTCC	1.68865	AATTCG	0.669577	AATTCT	2.53982	AATTGA	2.90317	AATTGC	2.69065	AATTGG	0.312655	AATTGT	2.80376	AATTTA	1.53162	AATTTC	1.67772	AATTTG	0.423519	AATTTT	2.14877
ACAAAA	1.77169	ACAAAC	2.62992	ACAAAG	0.662535	ACAAAT	1.53857	ACAACA	0.554352	ACAACC	1.69783	ACAACG	0.23878	ACAACT	-0.422723	ACAAGA	0.851814	ACAAGC	1.61867	ACAAGG	0.329524	ACAAGT	3.45221	ACAATA	1.39184	ACAATC	2.53471	ACAATG	0.391718	ACAATT	1.09382
ACACAA	2.12622	ACACAC	3.06094	ACACAG	0.582954	ACACAT	3.45793	ACACCA	1.62309	ACACCC	1.65104	ACACCG	0.266752	ACACCT	1.4318	ACACGA	1.67083	ACACGC	2.48842	ACACGG	0.767828	ACACGT	2.97372	ACACTA	1.66577	ACACTC	2.37005	ACACTG	-0.311246	ACACTT	1.71812
ACAGAA	1.93589	ACAGAC	2.76238	ACAGAG	1.14689	ACAGAT	1.77574	ACAGCA	1.24948	ACAGCC	1.68533	ACAGCG	-0.644472	ACAGCT	-0.0282631	ACAGGA	2.38413	ACAGGC	2.98269	ACAGGG	0.341987	ACAGGT	6.46582	ACAGTA	1.6465	ACAGTC	1.13247	ACAGTG	0.962587	ACAGTT	1.70479
ACATAA	3.2468	ACATAC	3.44495	ACATAG	1.87409	ACATAT	3.84776	ACATCA	1.67264	ACATCC	3.49132	ACATCG	0.394059	ACATCT	2.69558	ACATGA	1.87462	ACATGC	2.19046	ACATGG	0.360321	ACATGT	2.8412	ACATTA	1.79161	ACATTC	3.33111	ACATTG	-0.574281	ACATTT	3.10056
ACCAAA	3.99644	ACCAAC	1.24128	ACCAAG	0.616016	ACCAAT	1.88374	ACCACA	1.20322	ACCACC	1.03755	ACCACG	0.358224	ACCACT	0.318693	ACCAGA	3.44611	ACCAGC	1.78261	ACCAGG	-0.528688	ACCAGT	1.86285	ACCATA	2.55933	ACCATC	2.18058	ACCATG	0.569994	ACCATT	2.64303
ACCCAA	2.87035	ACCCAC	3.21649	ACCCAG	0.902402	ACCCAT	2.30249	ACCCCA	2.44024	ACCCCC	0.783094	ACCCCG	0.144187	ACCCCT	1.51268	ACCCGA	3.59268	ACCCGC	3.29484	ACCCGG	-1.41916	ACCCGT	3.22901	ACCCTA	2.00355	ACCCTC	2.60929	ACCCTG	-0.531324	ACCCTT	2.0218
ACCGAA	3.57546	ACCGAC	3.37612	ACCGAG	0.985331	ACCGAT	1.08211	ACCGCA	2.57861	ACCGCC	2.97876	ACCGCG	0.282701	ACCGCT	-0.231378	ACCGGA	1.31378	ACCGGC	1.61768	ACCGGG	0.232489	ACCGGT	7.02517	ACCGTA	2.389	ACCGTC	2.28723	ACCGTG	-0.172	ACCGTT	0.639421
ACCTAA	4.26383	ACCTAC	3.98465	ACCTAG	2.53498	ACCTAT	4.83154	ACCTCA	3.04519	ACCTCC	3.45078	ACCTCG	0.511955	ACCTCT	1.94712	ACCTGA	4.336	ACCTGC	5.23369	ACCTGG	0.926723	ACCTGT	7.23861	ACCTTA	3.06609	ACCTTC	2.35065	ACCTTG	0.492518	ACCTTT	3.19338
ACGAAA	1.39354	ACGAAC	2.15126	ACGAAG	1.10082	ACGAAT	1.84795	ACGACA	1.01157	ACGACC	1.07343	ACGACG	-0.0935951	ACGACT	0.592536	ACGAGA	1.76498	ACGAGC	1.30159	ACGAGG	0.239276	ACGAGT	0.789657	ACGATA	1.63383	ACGATC	1.68635	ACGATG	1.34531	ACGATT	1.25506
ACGCAA	1.82873	ACGCAC	1.44577	ACGCAG	-0.474114	ACGCAT	2.18844	ACGCCA	0.717121	ACGCCC	1.68439	ACGCCG	0.371576	ACGCCT	1.83398	ACGCGA	1.22216	ACGCGC	0.467598	ACGCGG	0.161578	ACGCGT	3.80268	ACGCTA	0.450409	ACGCTC	1.91029	ACGCTG	-0.526671	ACGCTT	1.72871
ACGGAA	1.92823	ACGGAC	1.00531	ACGGAG	0.550643	ACGGAT	3.4405	ACGGCA	1.66132	ACGGCC	0.573323	ACGGCG	0.142173	ACGGCT	0.432463	ACGGGA	1.4588	ACGGGC	1.22086	ACGGGG	1.0666	ACGGGT	6.4474	ACGGTA	3.39323	ACGGTC	3.3715	ACGGTG	0.268798	ACGGTT	4.90733
ACGTAA	3.18014	ACGTAC	3.76754	ACGTAG	1.25356	ACGTAT	2.89778	ACGTCA	2.53938	ACGTCC	2.99077	ACGTCG	0.0782344	ACGTCT	1.55777	ACGTGA	1.02997	ACGTGC	0.574006	ACGTGG	0.974973	ACGTGT	4.52816	ACGTTA	2.04788	ACGTTC	1.91661	ACGTTG	-0.197144	ACGTTT	2.42315
ACTAAA	2.23375	ACTAAC	1.10996	ACTAAG	0.983813	ACTAAT	2.00809	ACTACA	1.48154	ACTACC	1.26894	ACTACG	0.574175	ACTACT	1.82331	ACTAGA	2.08668	ACTAGC	1.19515	ACTAGG	0.0750076	ACTAGT	3.27041	ACTATA	1.65384	ACTATC	1.86719	ACTATG	0.817181	ACTATT	2.32713
ACTCAA	1.81686	ACTCAC	2.77619	ACTCAG	0.530513	ACTCAT	2.64977	ACTCCA	1.32949	ACTCCC	1.90802	ACTCCG	0.115865	ACTCCT	1.54462	ACTCGA	1.73473	ACTCGC	3.29061	ACTCGG	0.500623	ACTCGT	3.3826	ACTCTA	1.44724	ACTCTC	1.58956	ACTCTG	-0.712393	ACTCTT	1.75998
ACTGAA	1.87611	ACTGAC	1.31109	ACTGAG	-0.284062	ACTGAT	1.13118	ACTGCA	0.882688	ACTGCC	0.72606	ACTGCG	-0.440361	ACTGCT	1.07647	ACTGGA	1.63399	ACTGGC	2.91681	ACTGGG	0.66177	ACTGGT	3.26043	ACTGTA	1.21174	ACTGTC	1.15357	ACTGTG	-0.446514	ACTGTT	0.851333
ACTTAA	3.15116	ACTTAC	4.15524	ACTTAG	1.58184	ACTTAT	4.41576	ACTTCA	1.47185	ACTTCC	2.19066	ACTTCG	0.190107	ACTTCT	2.65249	ACTTGA	2.67293	ACTTGC	2.87112	ACTTGG	0.965553	ACTTGT	2.86191	ACTTTA	2.20252	ACTTTC	1.52833	ACTTTG	0.439434	ACTTTT	2.11289
AGAAAA	2.91746	AGAAAC	2.17483	AGAAAG	1.63856	AGAAAT	2.74664	AGAACA	2.15015	AGAACC	1.51649	AGAACG	0.107466	AGAACT	1.42386	AGAAGA	2.19882	AGAAGC	1.99731	AGAAGG	0.755156	AGAAGT	3.91199	AGAATA	2.54998	AGAATC	2.56	AGAATG	-0.00354878	AGAATT	2.20792
AGACAA	3.28287	AGACAC	3.07341	AGACAG	1.12073	AGACAT	2.91852	AGACCA	1.43438	AGACCC	0.814834	AGACCG	0.915549	AGACCT	1.77721	AGACGA	2.34157	AGACGC	2.45622	AGACGG	0.709939	AGACGT	3.46431	AGACTA	1.43239	AGACTC	2.01434	AGACTG	-0.180699	AGACTT	1.9416
AGAGAA	2.14475	AGAGAC	2.63466	AGAGAG	0.3843	AGAGAT	1.57258	AGAGCA	0.956522	AGAGCC	1.8036	AGAGCG	-0.301155	AGAGCT	1.10411	AGAGGA	1.60941	AGAGGC	2.19843	AGAGGG	1.1491	AGAGGT	7.41219	AGAGTA	0.985341	AGAGTC	1.0331	AGAGTG	0.253503	AGAGTT	1.79047
AGATAA	2.86239	AGATAC	3.49555	AGATAG	1.22494	AGATAT	3.77466	AGATCA	1.22274	AGATCC	1.79072	AGATCG	0.733578	AGATCT	2.85292	AGATGA	1.82029	AGATGC	2.68479	AGATGG	0.42861	AGATGT	2.5123	AGATTA	2.6312	AGATTC	2.10384	AGATTG	-0.0636617	AGATTT	2.93896
AGCAAA	3.09197	AGCAAC	2.19606	AGCAAG	1.14756	AGCAAT	2.296	AGCACA	1.54511	AGCACC	1.0837	AGCACG	-0.374364	AGCACT	0.366485	AGCAGA	3.39681	AGCAGC	2.18709	AGCAGG	0.444462	AGCAGT	2.94819	AGCATA	1.56553	AGCATC	2.08988	AGCATG	-0.211083	AGCATT	2.54283
AGCCAA	2.51807	AGCCAC	2.80288	AGCCAG	-0.430368	AGCCAT	2.47231	AGCCCA	0.553501	AGCCCC	2.02341	AGCCCG	-0.395049	AGCCCT	1.14459	AGCCGA	1.98311	AGCCGC	2.43557	AGCCGG	-0.756849	AGCCGT	1.88322	AGCCTA	1.57147	AGCCTC	2.26751	AGCCTG	-1.17503	AGCCTT	2.21785
AGCGAA	2.51648	AGCGAC	2.23014	AGCGAG	0.276716	AGCGAT	0.857856	AGCGCA	1.69107	AGCGCC	2.09654	AGCGCG	0.0979735	AGCGCT	0.539822	AGCGGA	0.470656	AGCGGC	2.11733	AGCGGG	1.34	AGCGGT	6.08993	AGCGTA	1.10866	AGCGTC	1.32753	AGCGTG	-0.523474	AGCGTT	1.53647
AGCTAA	2.90295	AGCTAC	3.31209	AGCTAG	1.53632	AGCTAT	2.6226	AGCTCA	2.53589	AGCTCC	1.89042	AGCTCG	0.951657	AGCTCT	2.53276	AGCTGA	1.24045	AGCTGC	1.51303	AGCTGG	0.340047	AGCTGT	1.99991	AGCTTA	3.02648	AGCTTC	3.09431	AGCTTG	-0.175953	AGCTTT	2.36819
AGGAAA	1.21594	AGGAAC	1.73669	AGGAAG	0.0180909	AGGAAT	1.81981	AGGACA	0.896736	AGGACC	1.19745	AGGACG	0.28953	AGGACT	0.70378	AGGAGA	1.02076	AGGAGC	1.45737	AGGAGG	-0.0340169	AGGAGT	1.28353	AGGATA	1.44894	AGGATC	1.20433	AGGATG	-0.699628	AGGATT	1.74326
AGGCAA	1.02355	AGGCAC	0.527599	AGGCAG	0.744278	AGGCAT	2.02672	AGGCCA	0.483009	AGGCCC	1.33911	AGGCCG	-0.537135	AGGCCT	1.04603	AGGCGA	1.23507	AGGCGC	0.69885	AGGCGG	-0.820099	AGGCGT	5.32367	AGGCTA	0.887669	AGGCTC	1.02072	AGGCTG	-1.09688	AGGCTT	1.00654
AGGGAA	1.79822	AGGGAC	1.15607	AGGGAG	0.906601	AGGGAT	2.05197	AGGGCA	1.7973	AGGGCC	1.24695	AGGGCG	0.0656292	AGGGCT	1.66202	AGGGGA	1.88522	AGGGGC	2.19903	AGGGGG	1.4323	AGGGGT	5.71233	AGGGTA	2.48043	AGGGTC	1.8838	AGGGTG	0.260106	AGGGTT	3.25589
AGGTAA	1.80641	AGGTAC	0.902379	AGGTAG	0.428279	AGGTAT	2.03026	AGGTCA	1.74216	AGGTCC	0.103508	AGGTCG	1.32724	AGGTCT	1.51966	AGGTGA	0.636063	AGGTGC	0.197197	AGGTGG	0.949776	AGGTGT	5.06492	AGGTTA	1.59552	AGGTTC	0.868435	AGGTTG	-0.878167	AGGTTT	1.48182
AGTAAA	2.72427	AGTAAC	3.47862	AGTAAG	1.72981	AGTAAT	3.18985	AGTACA	2.13881	AGTACC	1.83314	AGTACG	0.481589	AGTACT	2.48911	AGTAGA	3.11962	AGTAGC	3.12218	AGTAGG	1.20676	AGTAGT	3.5614	AGTATA	2.80644	AGTATC	3.52299	AGTATG	0.770908	AGTATT	2.93085
AGTCAA	3.17716	AGTCAC	5.0093	AGTCAG	2.20841	AGTCAT	4.20217	AGTCCA	2.04936	AGTCCC	1.48396	AGTCCG	0.292194	AGTCCT	2.27121	AGTCGA	2.79999	AGTCGC	2.35008	AGTCGG	0.733057	AGTCGT	4.28525	AGTCTA	2.3851	AGTCTC	2.38845	AGTCTG	-0.218097	AGTCTT	3.40138
AGTGAA	1.54669	AGTGAC	1.73254	AGTGAG	0.239405	AGTGAT	0.874114	AGTGCA	1.39279	AGTGCC	1.59629	AGTGCG	-0.355935	AGTGCT	0.890544	AGTGGA	3.04291	AGTGGC	3.77771	AGTGGG	2.48749	AGTGGT	3.74746	AGTGTA	1.87042	AGTGTC	0.931601	AGTGTG	0.414096	AGTGTT	2.1756
AGTTAA	5.42032	AGTTAC	5.14796	AGTTAG	2.54579	AGTTAT	3.78004	AGTTCA	2.21319	AGTTCC	2.98236	AGTTCG	0.771425	AGTTCT	2.26216	AGTTGA	1.89424	AGTTGC	2.41462	AGTTGG	0.696425	AGTTGT	4.19128	AGTTTA	2.94377	AGTTTC	3.0928	AGTTTG	0.665644	AGTTTT	2.85968
ATAAAA	1.72395	ATAAAC	2.48012	ATAAAG	0.232287	ATAAAT	2.1912	ATAACA	1.01782	ATAACC	1.34932	ATAACG	0.0196208	ATAACT	1.06573	ATAAGA	1.95877	ATAAGC	2.12391	ATAAGG	1.29655	ATAAGT	3.41373	ATAATA	1.89895	ATAATC	1.64016	ATAATG	0.205002	ATAATT	2.29963
ATACAA	2.16765	ATACAC	3.13963	ATACAG	0.494464	ATACAT	3.05585	ATACCA	0.756071	ATACCC	0.720429	ATACCG	0.4263	ATACCT	1.94474	ATACGA	2.17237	ATACGC	2.54289	ATACGG	-0.29391	ATACGT	3.04567	ATACTA	1.94157	ATACTC	1.8729	ATACTG	-0.483602	ATACTT	2.37575
ATAGAA	2.67803	ATAGAC	3.15159	ATAGAG	0.592503	ATAGAT	2.18356	ATAGCA	2.15169	ATAGCC	1.41517	ATAGCG	0.581972	ATAGCT	1.73468	ATAGGA	2.53731	ATAGGC	3.3605	ATAGGG	1.49192	ATAGGT	6.03933	ATAGTA	2.14101	ATAGTC	2.14473	ATAGTG	0.194848	ATAGTT	1.9324
ATATAA	2.97949	ATATAC	3.98227	ATATAG	2.10858	ATATAT	4.12806	ATATCA	1.8707	ATATCC	2.29093	ATATCG	1.25738	ATATCT	3.29417	ATATGA	2.80991	ATATGC	2.5547	ATATGG	-0.0902861	ATATGT	3.3857	ATATTA	2.72422	ATATTC	2.28023	ATATTG	0.281626	ATATTT	2.88133
ATCAAA	4.7856	ATCAAC	3.50171	ATCAAG	1.86351	ATCAAT	3.58724	ATCACA	3.40852	ATCACC	2.95149	ATCACG	1.56142	ATCACT	2.80834	ATCAGA	4.44264	ATCAGC	3.02996	ATCAGG	0.0458901	ATCAGT	3.04737	ATCATA	4.10508	ATCATC	4.17144	ATCATG	1.35275	ATCATT	4.52848
ATCCAA	3.31824	ATCCAC	4.60007	ATCCAG	1.89313	ATCCAT	3.71956	ATCCCA	2.34354	ATCCCC	2.87979	ATCCCG	1.11204	ATCCCT	3.1951	ATCCGA	4.44054	ATCCGC	3.15351	ATCCGG	0.349593	ATCCGT	3.30494	ATCCTA	3.19226	ATCCTC	2.99695	ATCCTG	-0.401317	ATCCTT	4.19606
ATCGAA	4.74287	ATCGAC	4.09349	ATCGAG	1.37815	ATCGAT	2.50721	ATCGCA	4.44076	ATCGCC	3.92828	ATCGCG	1.07407	ATCGCT	2.12358	ATCGGA	1.19238	ATCGGC	3.67501	ATCGGG	1.48796	ATCGGT	6.14608	ATCGTA	3.02229	ATCGTC	2.49018	ATCGTG	0.416508	ATCGTT	2.24249
ATCTAA	4.74729	ATCTAC	5.13712	ATCTAG	2.45879	ATCTAT	4.64898	ATCTCA	4.10015	ATCTCC	3.81307	ATCTCG	2.39689	ATCTCT	4.23423	ATCTGA	4.13479	ATCTGC	2.564	ATCTGG	0.680661	ATCTGT	2.14297	ATCTTA	3.47135	ATCTTC	3.85824	ATCTTG	1.10765	ATCTTT	3.97489
ATGAAA	2.47963	ATGAAC	2.01036	ATGAAG	1.031	ATGAAT	2.12985	ATGACA	2.28004	ATGACC	1.4903	ATGACG	-0.379517	ATGACT	0.716917	ATGAGA	0.459791	ATGAGC	0.797446	ATGAGG	0.199869	ATGAGT	-0.0554328	ATGATA	0.656914	ATGATC	1.76722	ATGATG	0.0174884	ATGATT	1.60118
ATGCAA	1.17096	ATGCAC	0.852572	ATGCAG	0.86205	ATGCAT	1.48862	ATGCCA	1.5877	ATGCCC	1.02379	ATGCCG	-0.00304927	ATGCCT	1.2986	ATGCGA	1.64679	ATGCGC	0.57998	ATGCGG	-0.314798	ATGCGT	4.60086	ATGCTA	1.01333	ATGCTC	1.25419	ATGCTG	-0.433608	ATGCTT	0.681929
ATGGAA	0.843047	ATGGAC	1.19544	ATGGAG	1.8806	ATGGAT	2.61271	ATGGCA	2.19583	ATGGCC	1.06798	ATGGCG	0.301238	ATGGCT	2.92514	ATGGGA	2.17304	ATGGGC	1.40847	ATGGGG	1.84288	ATGGGT	5.84876	ATGGTA	3.49347	ATGGTC	4.06726	ATGGTG	1.02606	ATGGTT	5.22164
ATGTAA	3.12854	ATGTAC	3.14439	ATGTAG	1.28133	ATGTAT	2.1907	ATGTCA	1.86149	ATGTCC	2.29003	ATGTCG	0.722732	ATGTCT	2.06296	ATGTGA	0.631173	ATGTGC	0.727496	ATGTGG	0.428521	ATGTGT	6.26869	ATGTTA	1.70639	ATGTTC	1.29395	ATGTTG	-0.327639	ATGTTT	1.65177
ATTAAA	3.03863	ATTAAC	2.8837	ATTAAG	1.32551	ATTAAT	3.1793	ATTACA	1.97942	ATTACC	1.46027	ATTACG	0.311529	ATTACT	2.35434	ATTAGA	3.18776	ATTAGC	2.17512	ATTAGG	0.794848	ATTAGT	3.67006	ATTATA	2.19016	ATTATC	2.11811	ATTATG	1.34291	ATTATT	2.45649
ATTCAA	3.25018	ATTCAC	3.7888	ATTCAG	0.901356	ATTCAT	3.48853	ATTCCA	1.66994	ATTCCC	2.08939	ATTCCG	0.749705	ATTCCT	2.37735	ATTCGA	2.78144	ATTCGC	2.94147	ATTCGG	0.359508	ATTCGT	2.6309	ATTCTA	2.33186	ATTCTC	2.35766	ATTCTG	-0.38592	ATTCTT	2.59857
ATTGAA	2.21571	ATTGAC	2.62367	ATTGAG	0.521273	ATTGAT	0.854917	ATTGCA	1.26066	ATTGCC	1.9825	ATTGCG	-0.462221	ATTGCT	0.344695	ATTGGA	3.55954	ATTGGC	3.23699	ATTGGG	1.75783	ATTGGT	2.50473	ATTGTA	1.4374	ATTGTC	1.48202	ATTGTG	-0.504512	ATTGTT	1.38386
ATTTAA	3.95695	ATTTAC	4.33769	ATTTAG	2.53313	ATTTAT	4.51593	ATTTCA	2.23219	ATTTCC	1.94361	ATTTCG	0.836539	ATTTCT	3.06649	ATTTGA	3.56661	ATTTGC	3.07337	ATTTGG	0.775898	ATTTGT	2.76887	ATTTTA	2.51576	ATTTTC	2.46883	ATTTTG	0.428194	ATTTTT	2.47641
CAAAAA	0.476793	CAAAAC	1.30462	CAAAAG	0.00226713	CAAAAT	2.44409	CAAACA	1.29409	CAAACC	1.63576	CAAACG	0.0830928	CAAACT	1.07408	CAAAGA	1.82387	CAAAGC	0.331469	CAAAGG	-0.268423	CAAAGT	1.73011	CAAATA	1.74448	CAAATC	1.25965	CAAATG	0.0177873	CAAATT	1.91029
CAACAA	1.62242	CAACAC	1.67849	CAACAG	0.379667	CAACAT	2.40428	CAACCA	0.89874	CAACCC	0.869708	CAACCG	-0.215164	CAACCT	1.15866	CAACGA	1.35043	CAACGC	1.36681	CAACGG	0.0456757	CAACGT	3.27025	CAACTA	0.650587	CAACTC	1.35947	CAACTG	-2.33252	CAACTT	0.988542
CAAGAA	1.31192	CAAGAC	1.34565	CAAGAG	0.165432	CAAGAT	0.717135	CAAGCA	0.6016	CAAGCC	1.09025	CAAGCG	0.111091	CAAGCT	1.18546	CAAGGA	1.14552	CAAGGC	1.84137	CAAGGG	0.453072	CAAGGT	6.54543	CAAGTA	1.50282	CAAGTC	0.753581	CAAGTG	-1.09945	CAAGTT	0.977392
CAATAA	2.9465	CAATAC	3.51698	CAATAG	1.532	CAATAT	3.78195	CAATCA	1.30478	CAATCC	2.48542	CAATCG	0.187931	CAATCT	1.80564	CAATGA	2.05727	CAATGC	1.86561	CAATGG	0.542405	CAATGT	2.82958	CAATTA	2.29945	CAATTC	2.09466	CAATTG	-0.552812	CAATTT	2.21448
CACAAA	4.06092	CACAAC	3.60551	CACAAG	1.20797	CACAAT	4.25549	CACACA	3.10341	CACACC	3.12095	CACACG	-0.0689331	CACACT	2.64703	CACAGA	3.37978	CACAGC	3.49132	CACAGG	-0.183631	CACAGT	2.01897	CACATA	3.50938	CACATC	3.03902	CACATG	1.00531	CACATT	4.2721
CACCAA	2.97983	CACCAC	2.74719	CACCAG	1.88151	CACCAT	4.04385	CACCCA	0.951158	CACCCC	1.46589	CACCCG	0.605177	CACCCT	1.90311	CACCGA	3.24528	CACCGC	2.70789	CACCGG	0.0656149	CACCGT	2.44541	CACCTA	2.15094	CACCTC	2.96549	CACCTG	-0.689106	CACCTT	3.49504
CACGAA	4.85292	CACGAC	3.63058	CACGAG	1.63689	CACGAT	1.98773	CACGCA	2.2235	CACGCC	3.73456	CACGCG	0.409927	CACGCT	1.81928	CACGGA	1.18537	CACGGC	3.06785	CACGGG	0.299094	CACGGT	6.89299	CACGTA	2.00608	CACGTC	2.64712	CACGTG	-0.794795	CACGTT	1.5833
CACTAA	5.75455	CACTAC	5.02668	CACTAG	2.75271	CACTAT	4.62528	CACTCA	3.79098	CACTCC	3.75677	CACTCG	1.51071	CACTCT	3.983	CACTGA	3.25072	CACTGC	3.5974	CACTGG	-0.357849	CACTGT	1.19688	CACTTA	3.35582	CACTTC	3.09093	CACTTG	0.494691	CACTTT	4.01294
CAGAAA	3.69663	CAGAAC	3.01666	CAGAAG	2.22801	CAGAAT	2.83635	CAGACA	2.23759	CAGACC	2.19978	CAGACG	-0.47589	CAGACT	1.49395	CAGAGA	1.02083	CAGAGC	1.33438	CAGAGG	-0.0251945	CAGAGT	1.80426	CAGATA	0.882062	CAGATC	2.21092	CAGATG	-0.564623	CAGATT	2.06807
CAGCAA	2.60042	CAGCAC	1.57456	CAGCAG	-0.245578	CAGCAT	3.03845	CAGCCA	0.79097	CAGCCC	1.29326	CAGCCG	-0.413268	CAGCCT	1.12086	CAGCGA	1.3334	CAGCGC	1.30429	CAGCGG	-0.653399	CAGCGT	4.09356	CAGCTA	1.39373	CAGCTC	1.27677	CAGCTG	-0.196187	CAGCTT	1.2779
CAGGAA	1.52343	CAGGAC	2.21321	CAGGAG	-0.301426	CAGGAT	2.19312	CAGGCA	0.888959	CAGGCC	1.33856	CAGGCG	-0.338586	CAGGCT	0.924812	CAGGGA	1.36002	CAGGGC	0.533424	CAGGGG	0.311713	CAGGGT	7.53672	CAGGTA	1.89979	CAGGTC	2.17755	CAGGTG	-0.0135601	CAGGTT	2.94163
CAGTAA	4.45169	CAGTAC	4.24678	CAGTAG	2.04482	CAGTAT	3.17202	CAGTCA	0.658763	CAGTCC	2.27037	CAGTCG	0.598337	CAGTCT	1.86534	CAGTGA	1.73223	CAGTGC	1.42386	CAGTGG	-0.0269689	CAGTGT	5.75815	CAGTTA	2.33594	CAGTTC	2.41075	CAGTTG	-0.455633	CAGTTT	2.50498
CATAAA	2.58746	CATAAC	3.27011	CATAAG	1.40993	CATAAT	2.99655	CATACA	2.02374	CATACC	1.41727	CATACG	1.12919	CATACT	1.97043	CATAGA	3.05559	CATAGC	2.43722	CATAGG	0.158322	CATAGT	2.36225	CATATA	2.36896	CATATC	2.01993	CATATG	0.595918	CATATT	2.66475
CATCAA	3.11762	CATCAC	4.0539	CATCAG	1.04704	CATCAT	4.49142	CATCCA	1.22948	CATCCC	2.86635	CATCCG	-0.357634	CATCCT	2.20329	CATCGA	3.69122	CATCGC	3.51023	CATCGG	0.0570738	CATCGT	2.81453	CATCTA	1.55922	CATCTC	1.8249	CATCTG	-0.141934	CATCTT	1.85007
CATGAA	2.41009	CATGAC	3.03261	CATGAG	-0.0713932	CATGAT	1.1647	CATGCA	1.12229	CATGCC	0.894643	CATGCG	0.170283	CATGCT	0.539866	CATGGA	2.10013	CATGGC	2.77297	CATGGG	0.446745	CATGGT	2.51009	CATGTA	1.6573	CATGTC	1.38232	CATGTG	-0.332053	CATGTT	0.808397
CATTAA	4.02509	CATTAC	4.46159	CATTAG	1.84062	CATTAT	5.53479	CATTCA	2.07579	CATTCC	1.87519	CATTCG	0.0447482	CATTCT	3.12609	CATTGA	2.92556	CATTGC	3.54322	CATTGG	0.640622	CATTGT	2.38867	CATTTA	2.76347	CATTTC	1.68735	CATTTG	0.381175	CATTTT	2.47221
CCAAAA	0.672333	CCAAAC	1.04932	CCAAAG	-1.20847	CCAAAT	1.49286	CCAACA	-0.845944	CCAACC	0.759134	CCAACG	-1.42151	CCAACT	2.93626	CCAAGA	0.109562	CCAAGC	1.39864	CCAAGG	-0.18259	CCAAGT	0.63068	CCAATA	0.108531	CCAATC	0.253069	CCAATG	-0.746676	CCAATT	0.283046
CCACAA	1.30711	CCACAC	1.99068	CCACAG	-1.02652	CCACAT	1.65169	CCACCA	-0.171371	CCACCC	0.913836	CCACCG	-0.311721	CCACCT	-0.292288	CCACGA	1.48667	CCACGC	2.14246	CCACGG	-1.16915	CCACGT	0.448663	CCACTA	0.48388	CCACTC	1.54721	CCACTG	-2.97572	CCACTT	0.444388
CCAGAA	0.48229	CCAGAC	1.31237	CCAGAG	-0.863396	CCAGAT	1.74348	CCAGCA	0.133952	CCAGCC	0.620977	CCAGCG	-0.952628	CCAGCT	-0.438588	CCAGGA	-0.845877	CCAGGC	1.25371	CCAGGG	-0.924148	CCAGGT	5.4974	CCAGTA	0.734489	CCAGTC	0.779146	CCAGTG	-1.06244	CCAGTT	1.09884
CCATAA	2.41158	CCATAC	3.01384	CCATAG	0.380171	CCATAT	3.30123	CCATCA	1.0171	CCATCC	2.15235	CCATCG	-0.227888	CCATCT	0.740361	CCATGA	2.34258	CCATGC	1.31242	CCATGG	-0.980704	CCATGT	1.59689	CCATTA	1.87279	CCATTC	2.27427	CCATTG	0.272032	CCATTT	2.75153
CCCAAA	3.35416	CCCAAC	2.36009	CCCAAG	1.75685	CCCAAT	3.28117	CCCACA	2.20999	CCCACC	2.05373	CCCACG	0.242189	CCCACT	1.17166	CCCAGA	3.45521	CCCAGC	1.7193	CCCAGG	0.368124	CCCAGT	1.43323	CCCATA	2.60554	CCCATC	3.33192	CCCATG	0.290078	CCCATT	2.57307
CCCCAA	3.42815	CCCCAC	3.09415	CCCCAG	0.646244	CCCCAT	3.31979	CCCCCA	2.9387	CCCCCC	1.89805	CCCCCG	-0.100719	CCCCCT	1.04222	CCCCGA	3.84182	CCCCGC	2.21633	CCCCGG	-1.38665	CCCCGT	1.60256	CCCCTA	1.8835	CCCCTC	1.93078	CCCCTG	-0.546747	CCCCTT	2.58203
CCCGAA	3.05389	CCCGAC	4.05195	CCCGAG	1.06639	CCCGAT	1.90142	CCCGCA	2.56147	CCCGCC	2.84664	CCCGCG	-0.083513	CCCGCT	0.541117	CCCGGA	1.1884	CCCGGC	1.73635	CCCGGG	-0.335969	CCCGGT	5.93734	CCCGTA	2.31067	CCCGTC	2.22651	CCCGTG	-0.935511	CCCGTT	1.85536
CCCTAA	3.3837	CCCTAC	3.45125	CCCTAG	2.14673	CCCTAT	4.66319	CCCTCA	3.36799	CCCTCC	2.72046	CCCTCG	1.31798	CCCTCT	2.659	CCCTGA	2.22284	CCCTGC	3.53004	CCCTGG	0.178471	CCCTGT	3.92357	CCCTTA	2.6222	CCCTTC	2.83989	CCCTTG	-0.367554	CCCTTT	2.97746
CCGAAA	1.52299	CCGAAC	1.85309	CCGAAG	0.893014	CCGAAT	1.92853	CCGACA	-0.924714	CCGACC	1.29919	CCGACG	-0.993624	CCGACT	-1.73967	CCGAGA	0.641263	CCGAGC	1.11902	CCGAGG	0.0186774	CCGAGT	1.03976	CCGATA	0.0326018	CCGATC	1.47339	CCGATG	-1.4714	CCGATT	0.240842
CCGCAA	1.72166	CCGCAC	1.90709	CCGCAG	-0.117304	CCGCAT	2.56789	CCGCCA	0.45784	CCGCCC	1.97401	CCGCCG	0.459534	CCGCCT	0.30528	CCGCGA	1.53024	CCGCGC	0.838301	CCGCGG	-0.305978	CCGCGT	3.00536	CCGCTA	1.17792	CCGCTC	1.32987	CCGCTG	-0.843378	CCGCTT	0.237491
CCGGAA	0.376766	CCGGAC	1.10557	CCGGAG	-0.690434	CCGGAT	1.86672	CCGGCA	0.342965	CCGGCC	0.240562	CCGGCG	-0.539471	CCGGCT	-0.321661	CCGGGA	1.30085	CCGGGC	-0.0903557	CCGGGG	-1.3261	CCGGGT	5.74599	CCGGTA	1.73463	CCGGTC	2.68016	CCGGTG	-0.669852	CCGGTT	1.62958
CCGTAA	2.56076	CCGTAC	3.84129	CCGTAG	0.890986	CCGTAT	3.86047	CCGTCA	1.90083	CCGTCC	2.65223	CCGTCG	0.841249	CCGTCT	1.17528	CCGTGA	1.67432	CCGTGC	0.528518	CCGTGG	-1.10351	CCGTGT	4.45099	CCGTTA	1.80578	CCGTTC	2.14417	CCGTTG	-0.753571	CCGTTT	2.28953
CCTAAA	2.34756	CCTAAC	1.57097	CCTAAG	0.23865	CCTAAT	2.12691	CCTACA	2.08045	CCTACC	0.697981	CCTACG	-0.304765	CCTACT	-0.555091	CCTAGA	2.88801	CCTAGC	1.49032	CCTAGG	0.0219677	CCTAGT	1.68721	CCTATA	2.13747	CCTATC	2.50375	CCTATG	0.348765	CCTATT	2.03723
CCTCAA	1.74514	CCTCAC	2.68194	CCTCAG	1.18471	CCTCAT	2.5264	CCTCCA	0.941602	CCTCCC	0.93652	CCTCCG	-0.172212	CCTCCT	1.34972	CCTCGA	2.31907	CCTCGC	1.80768	CCTCGG	-0.22514	CCTCGT	2.57582	CCTCTA	0.836463	CCTCTC	1.63324	CCTCTG	-0.0184726	CCTCTT	1.44464
CCTGAA	1.68739	CCTGAC	1.65712	CCTGAG	0.0449577	CCTGAT	2.42751	CCTGCA	0.99035	CCTGCC	1.85296	CCTGCG	-0.217956	CCTGCT	-0.280606	CCTGGA	2.16092	CCTGGC	1.39109	CCTGGG	0.168684	CCTGGT	4.22279	CCTGTA	2.13127	CCTGTC	2.89201	CCTGTG	0.942393	CCTGTT	3.08558
CCTTAA	2.9181	CCTTAC	4.94286	CCTTAG	1.67511	CCTTAT	4.21477	CCTTCA	1.22938	CCTTCC	0.599978	CCTTCG	0.467219	CCTTCT	0.999201	CCTTGA	2.72853	CCTTGC	2.82445	CCTTGG	0.529967	CCTTGT	2.05976	CCTTTA	1.27116	CCTTTC	2.20188	CCTTTG	-0.413	CCTTTT	2.08381
CGAAAA	2.15813	CGAAAC	3.65767	CGAAAG	0.267967	CGAAAT	1.90382	CGAACA	0.620333	CGAACC	1.2814	CGAACG	-0.189726	CGAACT	0.293829	CGAAGA	1.66435	CGAAGC	1.86512	CGAAGG	-0.287498	CGAAGT	2.53551	CGAATA	1.70341	CGAATC	1.63918	CGAATG	-0.281053	CGAATT	1.73345
CGACAA	3.11678	CGACAC	2.73753	CGACAG	0.21277	CGACAT	2.78778	CGACCA	0.954608	CGACCC	0.0859086	CGACCG	-0.587189	CGACCT	1.59262	CGACGA	2.39474	CGACGC	1.3539	CGACGG	-1.08922	CGACGT	3.02665	CGACTA	0.884762	CGACTC	1.1254	CGACTG	-1.57708	CGACTT	1.41623
CGAGAA	1.22699	CGAGAC	1.88212	CGAGAG	-0.580074	CGAGAT	1.155	CGAGCA	0.307804	CGAGCC	0.591048	CGAGCG	-0.503777	CGAGCT	-0.706793	CGAGGA	1.39444	CGAGGC	0.673288	CGAGGG	-0.0182993	CGAGGT	4.71009	CGAGTA	-0.138761	CGAGTC	0.23817	CGAGTG	-0.834128	CGAGTT	0.859464
CGATAA	2.81625	CGATAC	3.31114	CGATAG	1.52505	CGATAT	3.33799	CGATCA	0.9686	CGATCC	2.38741	CGATCG	-0.603658	CGATCT	1.62094	CGATGA	2.85194	CGATGC	1.42386	CGATGG	0.325754	CGATGT	1.35756	CGATTA	2.00678	CGATTC	2.63249	CGATTG	-0.644966	CGATTT	2.84222
CGCAAA	3.17166	CGCAAC	1.96959	CGCAAG	0.0700594	CGCAAT	2.00612	CGCACA	1.65212	CGCACC	2.06824	CGCACG	-0.781453	CGCACT	1.39664	CGCAGA	2.46853	CGCAGC	1.96038	CGCAGG	-0.0128018	CGCAGT	2.47451	CGCATA	2.13315	CGCATC	2.21508	CGCATG	-0.63889	CGCATT	2.30553
CGCCAA	2.61976	CGCCAC	3.60936	CGCCAG	1.3742	CGCCAT	3.70199	CGCCCA	1.45932	CGCCCC	2.31813	CGCCCG	0.375159	CGCCCT	1.96477	CGCCGA	3.16869	CGCCGC	3.46782	CGCCGG	-0.326006	CGCCGT	1.82092	CGCCTA	2.38118	CGCCTC	1.789	CGCCTG	-0.766732	CGCCTT	1.915
CGCGAA	2.564	CGCGAC	2.21855	CGCGAG	-0.0781831	CGCGAT	1.5699	CGCGCA	2.66953	CGCGCC	2.44039	CGCGCG	0.891969	CGCGCT	0.93799	CGCGGA	1.59375	CGCGGC	1.32552	CGCGGG	-0.292277	CGCGGT	4.9431	CGCGTA	1.09088	CGCGTC	2.03859	CGCGTG	-0.384457	CGCGTT	1.6391
CGCTAA	3.12988	CGCTAC	2.92333	CGCTAG	1.72415	CGCTAT	3.30157	CGCTCA	2.35272	CGCTCC	3.00732	CGCTCG	0.0136588	CGCTCT	1.69284	CGCTGA	1.31559	CGCTGC	2.39058	CGCTGG	-0.531008	CGCTGT	1.05822	CGCTTA	2.06887	CGCTTC	2.0592	CGCTTG	0.0095873	CGCTTT	2.38452
CGGAAA	1.27651	CGGAAC	1.16691	CGGAAG	0.468753	CGGAAT	1.1718	CGGACA	0.393334	CGGACC	0.424533	CGGACG	-0.0713382	CGGACT	0.0412557	CGGAGA	0.35246	CGGAGC	-0.269281	CGGAGG	-0.402668	CGGAGT	1.1016	CGGATA	1.03258	CGGATC	1.12121	CGGATG	-0.840661	CGGATT	1.63057
CGGCAA	1.18383	CGGCAC	0.163305	CGGCAG	-0.61577	CGGCAT	1.32257	CGGCCA	-0.232494	CGGCCC	1.32674	CGGCCG	-0.138518	CGGCCT	0.526815	CGGCGA	0.942839	CGGCGC	0.899914	CGGCGG	-0.131383	CGGCGT	4.44275	CGGCTA	1.15073	CGGCTC	-0.139444	CGGCTG	-0.871128	CGGCTT	0.849427
CGGGAA	1.52711	CGGGAC	1.21533	CGGGAG	-0.907356	CGGGAT	1.70584	CGGGCA	0.434875	CGGGCC	-0.183844	CGGGCG	-0.997572	CGGGCT	0.159721	CGGGGA	1.51578	CGGGGC	-0.753653	CGGGGG	-0.194979	CGGGGT	5.79665	CGGGTA	1.5482	CGGGTC	2.26096	CGGGTG	-0.494376	CGGGTT	2.6186
CGGTAA	0.420198	CGGTAC	2.37842	CGGTAG	0.284541	CGGTAT	1.519	CGGTCA	1.12104	CGGTCC	0.82885	CGGTCG	-0.365286	CGGTCT	1.24364	CGGTGA	0.685033	CGGTGC	0.603737	CGGTGG	0.141211	CGGTGT	5.2278	CGGTTA	0.62537	CGGTTC	1.34126	CGGTTG	-0.74684	CGGTTT	1.32
CGTAAA	1.87025	CGTAAC	3.28872	CGTAAG	1.4841	CGTAAT	2.44183	CGTACA	1.46655	CGTACC	0.979472	CGTACG	-0.129788	CGTACT	1.27251	CGTAGA	3.07602	CGTAGC	2.4368	CGTAGG	-0.155244	CGTAGT	1.7328	CGTATA	2.62783	CGTATC	2.5849	CGTATG	0.162908	CGTATT	3.35035
CGTCAA	2.77658	CGTCAC	4.87557	CGTCAG	1.53787	CGTCAT	3.60409	CGTCCA	1.77369	CGTCCC	1.59967	CGTCCG	0.318785	CGTCCT	1.93781	CGTCGA	3.31724	CGTCGC	3.09349	CGTCGG	-0.340943	CGTCGT	2.62647	CGTCTA	2.20885	CGTCTC	3.07048	CGTCTG	-0.609417	CGTCTT	2.98551
CGTGAA	2.33626	CGTGAC	1.65169	CGTGAG	0.559032	CGTGAT	1.37843	CGTGCA	0.9209	CGTGCC	0.973663	CGTGCG	-0.584714	CGTGCT	0.0671425	CGTGGA	1.7023	CGTGGC	3.12255	CGTGGG	1.31714	CGTGGT	1.42386	CGTGTA	1.36721	CGTGTC	1.00083	CGTGTG	-0.65466	CGTGTT	1.21313
CGTTAA	3.89465	CGTTAC	3.90598	CGTTAG	2.01237	CGTTAT	4.67244	CGTTCA	1.38569	CGTTCC	2.08933	CGTTCG	-0.28695	CGTTCT	2.49194	CGTTGA	2.6848	CGTTGC	3.31788	CGTTGG	0.000607359	CGTTGT	2.25874	CGTTTA	2.76648	CGTTTC	2.92933	CGTTTG	0.124192	CGTTTT	2.77747
CTAAAA	2.55498	CTAAAC	2.06903	CTAAAG	0.45033	CTAAAT	2.3166	CTAACA	0.288933	CTAACC	1.10904	CTAACG	0.0165244	CTAACT	0.0489672	CTAAGA	0.938959	CTAAGC	2.07256	CTAAGG	-0.0588327	CTAAGT	1.78703	CTAATA	1.30394	CTAATC	1.4444	CTAATG	-0.932665	CTAATT	1.68976
CTACAA	1.89648	CTACAC	2.57815	CTACAG	1.41498	CTACAT	3.27598	CTACCA	1.76165	CTACCC	1.19775	CTACCG	-0.63557	CTACCT	0.60837	CTACGA	1.76779	CTACGC	2.19594	CTACGG	0.186054	CTACGT	1.05962	CTACTA	1.60132	CTACTC	1.30407	CTACTG	-1.1104	CTACTT	1.85026
CTAGAA	2.13127	CTAGAC	2.59122	CTAGAG	0.59494	CTAGAT	1.26365	CTAGCA	0.5577	CTAGCC	0.967019	CTAGCG	-1.05222	CTAGCT	-0.760946	CTAGGA	1.56847	CTAGGC	1.56669	CTAGGG	-0.14637	CTAGGT	6.87675	CTAGTA	0.443548	CTAGTC	1.59609	CTAGTG	-0.417218	CTAGTT	0.905697
CTATAA	3.36594	CTATAC	3.62487	CTATAG	1.83142	CTATAT	4.9533	CTATCA	1.29709	CTATCC	1.71245	CTATCG	0.489565	CTATCT	2.91357	CTATGA	3.19299	CTATGC	3.03677	CTATGG	-0.00609711	CTATGT	2.07728	CTATTA	2.49294	CTATTC	1.69095	CTATTG	-0.372156	CTATTT	2.97531
CTCAAA	3.91677	CTCAAC	4.20403	CTCAAG	1.98065	CTCAAT	4.2793	CTCACA	3.41262	CTCACC	3.32969	CTCACG	0.984629	CTCACT	3.2701	CTCAGA	5.2601	CTCAGC	4.20844	CTCAGG	0.999754	CTCAGT	2.85874	CTCATA	4.73742	CTCATC	4.27068	CTCATG	1.12495	CTCATT	4.79287
CTCCAA	4.58349	CTCCAC	4.81803	CTCCAG	2.32327	CTCCAT	4.73839	CTCCCA	2.29003	CTCCCC	2.63509	CTCCCG	1.65379	CTCCCT	2.9583	CTCCGA	4.2164	CTCCGC	3.80407	CTCCGG	0.588574	CTCCGT	2.64821	CTCCTA	1.92587	CTCCTC	3.62244	CTCCTG	-0.29713	CTCCTT	3.73265
CTCGAA	5.20992	CTCGAC	4.7525	CTCGAG	0.720585	CTCGAT	1.58648	CTCGCA	4.60617	CTCGCC	4.05748	CTCGCG	0.351575	CTCGCT	2.1015	CTCGGA	1.46147	CTCGGC	1.84756	CTCGGG	0.0507345	CTCGGT	6.02012	CTCGTA	2.72279	CTCGTC	2.71833	CTCGTG	0.151089	CTCGTT	1.85209
CTCTAA	5.46301	CTCTAC	5.68923	CTCTAG	2.77829	CTCTAT	5.15192	CTCTCA	4.03662	CTCTCC	4.48159	CTCTCG	1.41507	CTCTCT	3.73979	CTCTGA	4.19731	CTCTGC	4.61881	CTCTGG	0.84529	CTCTGT	2.82189	CTCTTA	3.65596	CTCTTC	3.93832	CTCTTG	1.39195	CTCTTT	4.12842
CTGAAA	1.95183	CTGAAC	1.67935	CTGAAG	-0.00885277	CTGAAT	2.04661	CTGACA	1.3145	CTGACC	0.234654	CTGACG	-0.253363	CTGACT	0.0649584	CTGAGA	2.09906	CTGAGC	-2.0649	CTGAGG	-0.918286	CTGAGT	-0.0123845	CTGATA	0.909113	CTGATC	1.16677	CTGATG	-0.965448	CTGATT	0.712958
CTGCAA	1.37216	CTGCAC	1.78552	CTGCAG	-0.00565286	CTGCAT	1.87399	CTGCCA	1.16259	CTGCCC	0.555245	CTGCCG	-0.393118	CTGCCT	1.26267	CTGCGA	0.276165	CTGCGC	0.808098	CTGCGG	0.198677	CTGCGT	3.35173	CTGCTA	0.371397	CTGCTC	0.858656	CTGCTG	-1.27969	CTGCTT	0.222876
CTGGAA	0.0963347	CTGGAC	0.378509	CTGGAG	0.038271	CTGGAT	1.26446	CTGGCA	0.114202	CTGGCC	0.772409	CTGGCG	-0.65441	CTGGCT	-0.421948	CTGGGA	-0.29713	CTGGGC	-0.102265	CTGGGG	-0.342261	CTGGGT	1.10371	CTGGTA	0.22073	CTGGTC	0.252856	CTGGTG	-0.256426	CTGGTT	1.81487
CTGTAA	2.46769	CTGTAC	3.66703	CTGTAG	0.301197	CTGTAT	2.52184	CTGTCA	1.74373	CTGTCC	1.08148	CTGTCG	-0.146693	CTGTCT	1.74392	CTGTGA	1.67983	CTGTGC	0.960024	CTGTGG	0.18366	CTGTGT	2.96797	CTGTTA	2.17929	CTGTTC	1.99285	CTGTTG	0.108157	CTGTTT	0.879138
CTTAAA	3.05516	CTTAAC	1.93926	CTTAAG	1.06969	CTTAAT	2.84032	CTTACA	1.55808	CTTACC	1.5096	CTTACG	0.56452	CTTACT	1.21074	CTTAGA	2.87197	CTTAGC	2.3556	CTTAGG	0.399321	CTTAGT	2.47219	CTTATA	1.95736	CTTATC	2.38318	CTTATG	0.288741	CTTATT	2.51687
CTTCAA	3.02135	CTTCAC	3.71165	CTTCAG	1.31474	CTTCAT	4.33985	CTTCCA	1.96618	CTTCCC	0.665813	CTTCCG	0.129266	CTTCCT	2.03966	CTTCGA	1.9348	CTTCGC	2.66433	CTTCGG	0.034423	CTTCGT	2.72316	CTTCTA	1.84384	CTTCTC	1.95109	CTTCTG	-0.641929	CTTCTT	2.66062
CTTGAA	2.06038	CTTGAC	1.9556	CTTGAG	1.13759	CTTGAT	0.313159	CTTGCA	0.753848	CTTGCC	1.7693	CTTGCG	-0.721989	CTTGCT	0.539874	CTTGGA	1.51408	CTTGGC	1.02614	CTTGGG	0.539584	CTTGGT	0.277686	CTTGTA	0.945875	CTTGTC	1.24045	CTTGTG	-0.279586	CTTGTT	0.93974
CTTTAA	3.64073	CTTTAC	3.67734	CTTTAG	1.96386	CTTTAT	5.33201	CTTTCA	1.7513	CTTTCC	1.47549	CTTTCG	0.562137	CTTTCT	2.56934	CTTTGA	3.36248	CTTTGC	3.77713	CTTTGG	-0.0163	CTTTGT	2.22546	CTTTTA	2.14103	CTTTTC	1.57454	CTTTTG	-0.637292	CTTTTT	2.74291
GAAAAA	0.476121	GAAAAC	1.34677	GAAAAG	0.252614	GAAAAT	1.8089	GAAACA	0.961558	GAAACC	0.229895	GAAACG	-0.00586617	GAAACT	1.37817	GAAAGA	2.41537	GAAAGC	1.26228	GAAAGG	0.945131	GAAAGT	2.85838	GAAATA	1.27842	GAAATC	0.975928	GAAATG	-0.260581	GAAATT	0.980222
GAACAA	2.42862	GAACAC	2.20256	GAACAG	1.12237	GAACAT	2.15253	GAACCA	0.679976	GAACCC	1.9891	GAACCG	0.108088	GAACCT	2.54819	GAACGA	2.38158	GAACGC	0.820722	GAACGG	0.275243	GAACGT	3.22196	GAACTA	1.23943	GAACTC	0.903731	GAACTG	-0.0958104	GAACTT	2.03684
GAAGAA	2.91428	GAAGAC	2.1624	GAAGAG	1.36066	GAAGAT	1.41511	GAAGCA	1.30307	GAAGCC	0.946735	GAAGCG	-0.0530041	GAAGCT	1.29021	GAAGGA	1.45383	GAAGGC	2.67257	GAAGGG	1.08504	GAAGGT	6.87265	GAAGTA	0.944676	GAAGTC	1.2589	GAAGTG	0.0779687	GAAGTT	1.40297
GAATAA	2.79998	GAATAC	3.49221	GAATAG	1.29719	GAATAT	3.74622	GAATCA	1.54278	GAATCC	2.03272	GAATCG	0.0520427	GAATCT	1.92852	GAATGA	2.55398	GAATGC	2.26107	GAATGG	0.792077	GAATGT	2.7908	GAATTA	1.55534	GAATTC	1.88633	GAATTG	0.0478839	GAATTT	2.08539
GACAAA	4.13169	GACAAC	3.09781	GACAAG	2.13819	GACAAT	2.79235	GACACA	2.88321	GACACC	3.20733	GACACG	1.41529	GACACT	3.14934	GACAGA	3.75556	GACAGC	3.67522	GACAGG	0.930131	GACAGT	3.65932	GACATA	3.91719	GACATC	3.1569	GACATG	0.510827	GACATT	3.40526
GACCAA	2.70207	GACCAC	3.05459	GACCAG	0.693199	GACCAT	3.99832	GACCCA	1.91292	GACCCC	1.71097	GACCCG	0.0200916	GACCCT	1.58936	GACCGA	2.80765	GACCGC	2.11425	GACCGG	-0.797343	GACCGT	2.81954	GACCTA	2.22779	GACCTC	2.46201	GACCTG	-0.318658	GACCTT	3.24313
GACGAA	5.30002	GACGAC	4.78013	GACGAG	1.62512	GACGAT	1.02464	GACGCA	2.93534	GACGCC	3.69086	GACGCG	0.493629	GACGCT	1.59897	GACGGA	2.00989	GACGGC	3.34074	GACGGG	0.624106	GACGGT	4.86138	GACGTA	2.57027	GACGTC	1.83197	GACGTG	0.40051	GACGTT	1.76676
GACTAA	4.70906	GACTAC	4.0083	GACTAG	2.15477	GACTAT	4.51378	GACTCA	4.49159	GACTCC	3.72002	GACTCG	1.9646	GACTCT	3.08302	GACTGA	2.76238	GACTGC	2.67892	GACTGG	-0.345777	GACTGT	1.40246	GACTTA	3.47679	GACTTC	2.89086	GACTTG	0.79161	GACTTT	3.88556
GAGAAA	2.43574	GAGAAC	2.48877	GAGAAG	1.01088	GAGAAT	2.15696	GAGACA	0.8937	GAGACC	1.48434	GAGACG	0.236989	GAGACT	1.3295	GAGAGA	1.85658	GAGAGC	1.85067	GAGAGG	0.0500873	GAGAGT	1.54735	GAGATA	1.15936	GAGATC	1.3718	GAGATG	-0.543117	GAGATT	1.3427
GAGCAA	2.28648	GAGCAC	1.28438	GAGCAG	0.196905	GAGCAT	2.4436	GAGCCA	1.3152	GAGCCC	0.399874	GAGCCG	0.139478	GAGCCT	1.156	GAGCGA	1.09303	GAGCGC	0.360846	GAGCGG	0.309736	GAGCGT	4.69274	GAGCTA	0.425293	GAGCTC	0.403872	GAGCTG	-1.63005	GAGCTT	1.29607
GAGGAA	0.993024	GAGGAC	1.41513	GAGGAG	0.213461	GAGGAT	1.17854	GAGGCA	1.76194	GAGGCC	0.399151	GAGGCG	0.155864	GAGGCT	1.96703	GAGGGA	1.76644	GAGGGC	2.7603	GAGGGG	1.01271	GAGGGT	6.20874	GAGGTA	1.91898	GAGGTC	3.05653	GAGGTG	0.681575	GAGGTT	3.60559
GAGTAA	2.54172	GAGTAC	3.72129	GAGTAG	1.18758	GAGTAT	2.54242	GAGTCA	1.61955	GAGTCC	1.57628	GAGTCG	-0.194259	GAGTCT	2.27172	GAGTGA	0.221646	GAGTGC	0.821494	GAGTGG	-0.327942	GAGTGT	4.5244	GAGTTA	1.30842	GAGTTC	0.991097	GAGTTG	-0.975757	GAGTTT	1.40797
GATAAA	1.98475	GATAAC	2.71784	GATAAG	1.80819	GATAAT	1.86992	GATACA	1.64263	GATACC	1.94538	GATACG	0.6014	GATACT	1.34445	GATAGA	2.53799	GATAGC	2.0685	GATAGG	1.13148	GATAGT	3.35068	GATATA	2.00161	GATATC	1.60227	GATATG	0.740188	GATATT	1.57016
GATCAA	1.32545	GATCAC	3.36371	GATCAG	0.287107	GATCAT	3.47241	GATCCA	1.1374	GATCCC	2.26694	GATCCG	0.19977	GATCCT	2.07444	GATCGA	1.95858	GATCGC	2.23486	GATCGG	-0.639588	GATCGT	3.38137	GATCTA	2.1383	GATCTC	1.7242	GATCTG	-0.977428	GATCTT	2.47784
GATGAA	1.82487	GATGAC	2.60412	GATGAG	-0.491243	GATGAT	0.753077	GATGCA	0.785427	GATGCC	0.488269	GATGCG	-0.374003	GATGCT	0.773463	GATGGA	2.91553	GATGGC	3.25082	GATGGG	1.67357	GATGGT	1.35964	GATGTA	1.28706	GATGTC	0.755455	GATGTG	-0.992401	GATGTT	1.63146
GATTAA	3.28655	GATTAC	3.87375	GATTAG	2.35349	GATTAT	4.06352	GATTCA	1.50209	GATTCC	1.97422	GATTCG	0.468426	GATTCT	2.64832	GATTGA	3.17543	GATTGC	2.056	GATTGG	0.11324	GATTGT	1.81398	GATTTA	2.05852	GATTTC	1.83459	GATTTG	0.725093	GATTTT	2.44682
GCAAAA	0.896329	GCAAAC	1.7864	GCAAAG	-0.491872	GCAAAT	1.73047	GCAACA	0.216124	GCAACC	0.5577	GCAACG	-1.28329	GCAACT	0.0150163	GCAAGA	1.64889	GCAAGC	1.10586	GCAAGG	-0.461362	GCAAGT	3.04794	GCAATA	1.21861	GCAATC	1.66323	GCAATG	0.411643	GCAATT	0.805647
GCACAA	0.684132	GCACAC	0.24884	GCACAG	-0.367035	GCACAT	0.820402	GCACCA	0.0330159	GCACCC	-0.415739	GCACCG	-0.626263	GCACCT	1.00053	GCACGA	-0.450859	GCACGC	-1.2176	GCACGG	-1.25747	GCACGT	-0.00650316	GCACTA	0.990402	GCACTC	0.54573	GCACTG	-1.14128	GCACTT	-0.192412
GCAGAA	2.12623	GCAGAC	0.842799	GCAGAG	0.186575	GCAGAT	1.55515	GCAGCA	0.835438	GCAGCC	0.0774461	GCAGCG	-0.840098	GCAGCT	-0.0544776	GCAGGA	0.534221	GCAGGC	1.61679	GCAGGG	0.786241	GCAGGT	7.5729	GCAGTA	1.6589	GCAGTC	1.18742	GCAGTG	-0.0629214	GCAGTT	0.990336
GCATAA	1.63536	GCATAC	1.79106	GCATAG	0.606256	GCATAT	2.66674	GCATCA	2.09415	GCATCC	1.51929	GCATCG	0.238514	GCATCT	1.27479	GCATGA	0.626356	GCATGC	-0.142231	GCATGG	0.558308	GCATGT	1.85978	GCATTA	1.28268	GCATTC	1.51131	GCATTG	-0.359828	GCATTT	1.77393
GCCAAA	2.62978	GCCAAC	0.472349	GCCAAG	0.503133	GCCAAT	1.57099	GCCACA	1.884	GCCACC	2.01349	GCCACG	0.27482	GCCACT	1.88077	GCCAGA	2.49154	GCCAGC	1.55263	GCCAGG	-0.224353	GCCAGT	0.924745	GCCATA	2.41734	GCCATC	2.53102	GCCATG	0.125905	GCCATT	1.72411
GCCCAA	2.56139	GCCCAC	2.93516	GCCCAG	0.372082	GCCCAT	3.25436	GCCCCA	1.9211	GCCCCC	1.28659	GCCCCG	0.39715	GCCCCT	1.65764	GCCCGA	3.24415	GCCCGC	1.62631	GCCCGG	0.00459429	GCCCGT	2.03919	GCCCTA	1.63624	GCCCTC	1.28979	GCCCTG	-0.768431	GCCCTT	2.0261
GCCGAA	3.61646	GCCGAC	3.00836	GCCGAG	1.11592	GCCGAT	1.25865	GCCGCA	3.05121	GCCGCC	2.32847	GCCGCG	-0.395209	GCCGCT	0.154647	GCCGGA	0.0964321	GCCGGC	0.603005	GCCGGG	-0.320724	GCCGGT	6.85872	GCCGTA	2.44195	GCCGTC	1.2368	GCCGTG	0.536108	GCCGTT	1.49426
GCCTAA	4.05189	GCCTAC	4.22372	GCCTAG	1.22228	GCCTAT	3.21333	GCCTCA	3.69245	GCCTCC	3.41729	GCCTCG	0.740006	GCCTCT	1.53791	GCCTGA	3.64299	GCCTGC	3.12667	GCCTGG	0.206389	GCCTGT	4.81952	GCCTTA	3.73066	GCCTTC	2.47917	GCCTTG	0.146424	GCCTTT	3.75256
GCGAAA	1.31329	GCGAAC	1.43427	GCGAAG	-0.358996	GCGAAT	1.18546	GCGACA	1.2243	GCGACC	1.09774	GCGACG	-0.76808	GCGACT	0.389024	GCGAGA	-0.154036	GCGAGC	0.365172	GCGAGG	-0.0992737	GCGAGT	0.474542	GCGATA	1.8993	GCGATC	2.13357	GCGATG	-0.29768	GCGATT	1.10852
GCGCAA	1.76836	GCGCAC	1.53423	GCGCAG	0.625319	GCGCAT	1.28764	GCGCCA	0.733089	GCGCCC	1.53226	GCGCCG	-1.06667	GCGCCT	1.03954	GCGCGA	0.431909	GCGCGC	0.315831	GCGCGG	-0.424916	GCGCGT	1.20024	GCGCTA	0.620469	GCGCTC	0.363477	GCGCTG	-1.35756	GCGCTT	0.985512
GCGGAA	1.07124	GCGGAC	1.21568	GCGGAG	0.473807	GCGGAT	2.70138	GCGGCA	0.460148	GCGGCC	0.500445	GCGGCG	0.0738091	GCGGCT	0.0287962	GCGGGA	1.31931	GCGGGC	2.37475	GCGGGG	1.08662	GCGGGT	5.99005	GCGGTA	2.15634	GCGGTC	3.14465	GCGGTG	0.264926	GCGGTT	3.10157
GCGTAA	1.30208	GCGTAC	2.15524	GCGTAG	0.860715	GCGTAT	2.20612	GCGTCA	1.59099	GCGTCC	1.35655	GCGTCG	0.182668	GCGTCT	0.805758	GCGTGA	0.478804	GCGTGC	1.36349	GCGTGG	0.625381	GCGTGT	4.62257	GCGTTA	1.35681	GCGTTC	1.22598	GCGTTG	-0.0374859	GCGTTT	1.52344
GCTAAA	1.87611	GCTAAC	0.483806	GCTAAG	0.102768	GCTAAT	1.3991	GCTACA	1.23777	GCTACC	1.69273	GCTACG	0.139146	GCTACT	0.640327	GCTAGA	1.56097	GCTAGC	1.83939	GCTAGG	0.644195	GCTAGT	3.67359	GCTATA	1.68609	GCTATC	1.38921	GCTATG	0.400423	GCTATT	1.5686
GCTCAA	1.74414	GCTCAC	2.19046	GCTCAG	0.284582	GCTCAT	2.06485	GCTCCA	1.76233	GCTCCC	0.434158	GCTCCG	0.290916	GCTCCT	1.70885	GCTCGA	2.13295	GCTCGC	1.67478	GCTCGG	0.414289	GCTCGT	2.43436	GCTCTA	0.422298	GCTCTC	1.59175	GCTCTG	-0.776624	GCTCTT	1.66888
GCTGAA	1.68806	GCTGAC	2.51335	GCTGAG	-0.545856	GCTGAT	0.752562	GCTGCA	1.88683	GCTGCC	0.544496	GCTGCG	-0.203514	GCTGCT	-0.191711	GCTGGA	1.06595	GCTGGC	3.15306	GCTGGG	1.47374	GCTGGT	3.83856	GCTGTA	1.21686	GCTGTC	0.68831	GCTGTG	-0.808957	GCTGTT	0.794909
GCTTAA	2.43541	GCTTAC	2.21876	GCTTAG	0.957936	GCTTAT	2.93056	GCTTCA	1.41654	GCTTCC	1.40677	GCTTCG	0.488349	GCTTCT	1.96776	GCTTGA	1.573	GCTTGC	2.21086	GCTTGG	0.354317	GCTTGT	1.89755	GCTTTA	1.40762	GCTTTC	2.29097	GCTTTG	-0.190097	GCTTTT	2.02091
GGAAAA	2.57139	GGAAAC	2.36708	GGAAAG	1.51505	GGAAAT	1.99924	GGAACA	1.60206	GGAACC	1.07368	GGAACG	-0.671216	GGAACT	0.51636	GGAAGA	1.95596	GGAAGC	2.02681	GGAAGG	0.536931	GGAAGT	3.72858	GGAATA	1.78295	GGAATC	0.682442	GGAATG	0.349489	GGAATT	1.43019
GGACAA	1.0042	GGACAC	2.96104	GGACAG	0.664407	GGACAT	1.85554	GGACCA	1.09061	GGACCC	1.17451	GGACCG	0.127	GGACCT	1.74584	GGACGA	1.63125	GGACGC	1.1485	GGACGG	-0.101442	GGACGT	3.2461	GGACTA	0.941334	GGACTC	1.26709	GGACTG	-1.3468	GGACTT	1.02329
GGAGAA	1.37634	GGAGAC	1.99636	GGAGAG	0.480731	GGAGAT	1.69986	GGAGCA	1.64752	GGAGCC	0.835438	GGAGCG	0.185354	GGAGCT	1.11173	GGAGGA	1.73502	GGAGGC	2.96183	GGAGGG	0.813287	GGAGGT	5.78608	GGAGTA	0.23014	GGAGTC	0.677273	GGAGTG	-1.10681	GGAGTT	1.55372
GGATAA	2.6566	GGATAC	2.15115	GGATAG	0.993487	GGATAT	2.28115	GGATCA	0.746549	GGATCC	0.630061	GGATCG	1.21313	GGATCT	2.32232	GGATGA	1.4049	GGATGC	1.14432	GGATGG	0.0630541	GGATGT	2.24911	GGATTA	1.32755	GGATTC	0.805785	GGATTG	0.636515	GGATTT	1.69283
GGCAAA	3.01186	GGCAAC	1.90043	GGCAAG	1.26946	GGCAAT	1.56853	GGCACA	0.591048	GGCACC	1.17749	GGCACG	-0.571748	GGCACT	1.95297	GGCAGA	2.68256	GGCAGC	1.52434	GGCAGG	0.116989	GGCAGT	1.93069	GGCATA	1.83521	GGCATC	1.7456	GGCATG	0.143967	GGCATT	2.34341
GGCCAA	1.91212	GGCCAC	1.14213	GGCCAG	0.881959	GGCCAT	2.27257	GGCCCA	0.920103	GGCCCC	1.09111	GGCCCG	-0.912479	GGCCCT	1.12985	GGCCGA	2.16995	GGCCGC	1.851	GGCCGG	-0.789883	GGCCGT	2.95108	GGCCTA	1.1871	GGCCTC	0.581905	GGCCTG	-1.3606	GGCCTT	1.9015
GGCGAA	2.58026	GGCGAC	1.58745	GGCGAG	1.37704	GGCGAT	1.16488	GGCGCA	1.13771	GGCGCC	1.91336	GGCGCG	0.448753	GGCGCT	0.921704	GGCGGA	1.10946	GGCGGC	2.14504	GGCGGG	0.732616	GGCGGT	5.7922	GGCGTA	1.11942	GGCGTC	1.41178	GGCGTG	-0.497698	GGCGTT	0.895222
GGCTAA	1.76742	GGCTAC	1.6127	GGCTAG	1.78662	GGCTAT	2.33231	GGCTCA	1.23525	GGCTCC	1.79291	GGCTCG	0.574074	GGCTCT	2.06531	GGCTGA	1.87464	GGCTGC	1.61586	GGCTGG	-0.413244	GGCTGT	2.01784	GGCTTA	1.18376	GGCTTC	1.21212	GGCTTG	-0.926719	GGCTTT	1.70986
GGGAAA	1.83595	GGGAAC	0.841859	GGGAAG	0.939286	GGGAAT	1.82537	GGGACA	0.486672	GGGACC	1.19717	GGGACG	-0.330251	GGGACT	0.972082	GGGAGA	0.966166	GGGAGC	0.337691	GGGAGG	0.727141	GGGAGT	1.67948	GGGATA	0.171674	GGGATC	1.47681	GGGATG	-0.444532	GGGATT	1.60919
GGGCAA	0.53776	GGGCAC	0.319016	GGGCAG	0.465813	GGGCAT	1.41732	GGGCCA	0.307622	GGGCCC	1.4289	GGGCCG	-0.725667	GGGCCT	1.42986	GGGCGA	0.837713	GGGCGC	0.751873	GGGCGG	0.211282	GGGCGT	4.87962	GGGCTA	0.759451	GGGCTC	0.749794	GGGCTG	-1.64478	GGGCTT	0.904982
GGGGAA	1.05904	GGGGAC	1.87865	GGGGAG	0.0996591	GGGGAT	2.08666	GGGGCA	1.40636	GGGGCC	0.908153	GGGGCG	0.0489144	GGGGCT	1.20514	GGGGGA	2.31119	GGGGGC	2.30977	GGGGGG	1.43641	GGGGGT	6.25003	GGGGTA	2.83087	GGGGTC	2.57865	GGGGTG	-0.26053	GGGGTT	4.17592
GGGTAA	1.46034	GGGTAC	1.54815	GGGTAG	0.51797	GGGTAT	1.42386	GGGTCA	0.978996	GGGTCC	0.33545	GGGTCG	-0.0422956	GGGTCT	1.29117	GGGTGA	-0.31954	GGGTGC	0.819227	GGGTGG	-0.161056	GGGTGT	5.35285	GGGTTA	1.49336	GGGTTC	1.17509	GGGTTG	-1.17658	GGGTTT	1.44749
GGTAAA	1.75389	GGTAAC	1.62103	GGTAAG	0.89354	GGTAAT	1.78669	GGTACA	1.55372	GGTACC	1.25414	GGTACG	0.417305	GGTACT	1.57718	GGTAGA	2.01308	GGTAGC	1.04491	GGTAGG	0.413948	GGTAGT	4.21233	GGTATA	1.14529	GGTATC	1.09088	GGTATG	0.20487	GGTATT	1.32166
GGTCAA	1.34929	GGTCAC	1.99791	GGTCAG	0.359277	GGTCAT	1.99187	GGTCCA	0.557091	GGTCCC	1.10169	GGTCCG	0.225598	GGTCCT	1.19563	GGTCGA	1.5684	GGTCGC	2.08426	GGTCGG	0.451329	GGTCGT	4.49511	GGTCTA	0.746305	GGTCTC	0.573018	GGTCTG	-1.75607	GGTCTT	1.03171
GGTGAA	1.2415	GGTGAC	0.989714	GGTGAG	0.208534	GGTGAT	0.750888	GGTGCA	0.0815757	GGTGCC	0.461208	GGTGCG	-0.657973	GGTGCT	0.826873	GGTGGA	2.70479	GGTGGC	5.69105	GGTGGG	2.70189	GGTGGT	0.681543	GGTGTA	0.452609	GGTGTC	0.994318	GGTGTG	-0.632008	GGTGTT	1.97095
GGTTAA	1.3902	GGTTAC	0.939248	GGTTAG	0.920137	GGTTAT	1.5595	GGTTCA	0.177621	GGTTCC	0.539245	GGTTCG	0.130768	GGTTCT	1.67392	GGTTGA	0.861106	GGTTGC	0.753817	GGTTGG	0.416645	GGTTGT	3.11419	GGTTTA	1.6656	GGTTTC	1.30548	GGTTTG	-0.935621	GGTTTT	1.74998
GTAAAA	2.37153	GTAAAC	2.08652	GTAAAG	1.13012	GTAAAT	2.76733	GTAACA	1.69158	GTAACC	1.25835	GTAACG	0.70316	GTAACT	1.25045	GTAAGA	3.24934	GTAAGC	1.93884	GTAAGG	1.21634	GTAAGT	3.84016	GTAATA	1.79436	GTAATC	2.21979	GTAATG	0.824009	GTAATT	2.30583
GTACAA	1.77968	GTACAC	3.13626	GTACAG	1.33707	GTACAT	3.34892	GTACCA	0.90755	GTACCC	1.87358	GTACCG	-0.790334	GTACCT	2.28472	GTACGA	1.52215	GTACGC	2.37786	GTACGG	0.286585	GTACGT	2.34684	GTACTA	1.39295	GTACTC	2.35224	GTACTG	-0.793491	GTACTT	2.16654
GTAGAA	1.6062	GTAGAC	2.50499	GTAGAG	0.554384	GTAGAT	1.38323	GTAGCA	1.23933	GTAGCC	1.02021	GTAGCG	0.380488	GTAGCT	0.802917	GTAGGA	1.64453	GTAGGC	3.56412	GTAGGG	1.00865	GTAGGT	8.04501	GTAGTA	1.43741	GTAGTC	1.82727	GTAGTG	-0.479964	GTAGTT	0.985965
GTATAA	3.93151	GTATAC	4.0318	GTATAG	2.05012	GTATAT	4.74296	GTATCA	1.86659	GTATCC	2.97662	GTATCG	1.36267	GTATCT	2.61659	GTATGA	2.9931	GTATGC	2.34394	GTATGG	0.400677	GTATGT	3.28709	GTATTA	2.62516	GTATTC	3.03863	GTATTG	0.563364	GTATTT	3.42265
GTCAAA	4.6366	GTCAAC	4.1051	GTCAAG	3.0968	GTCAAT	3.20842	GTCACA	3.98505	GTCACC	4.52076	GTCACG	2.45034	GTCACT	3.17912	GTCAGA	4.76119	GTCAGC	4.64194	GTCAGG	0.881719	GTCAGT	3.85068	GTCATA	4.45116	GTCATC	4.47869	GTCATG	1.22096	GTCATT	3.80223
GTCCAA	4.2485	GTCCAC	5.26225	GTCCAG	2.55175	GTCCAT	5.33709	GTCCCA	3.40679	GTCCCC	4.75591	GTCCCG	1.16236	GTCCCT	3.08362	GTCCGA	4.8522	GTCCGC	4.25102	GTCCGG	0.0660368	GTCCGT	3.26111	GTCCTA	3.22615	GTCCTC	3.79362	GTCCTG	0.477317	GTCCTT	4.43118
GTCGAA	5.13991	GTCGAC	4.58755	GTCGAG	2.12225	GTCGAT	2.51618	GTCGCA	4.35405	GTCGCC	5.19981	GTCGCG	2.02064	GTCGCT	1.73861	GTCGGA	2.42888	GTCGGC	3.34694	GTCGGG	1.11125	GTCGGT	6.09443	GTCGTA	2.53923	GTCGTC	2.70558	GTCGTG	0.136098	GTCGTT	2.50337
GTCTAA	6.36625	GTCTAC	5.14121	GTCTAG	3.13248	GTCTAT	5.58054	GTCTCA	5.48261	GTCTCC	5.68664	GTCTCG	2.31479	GTCTCT	5.24487	GTCTGA	3.94259	GTCTGC	4.10182	GTCTGG	0.950969	GTCTGT	2.9951	GTCTTA	5.25842	GTCTTC	4.39523	GTCTTG	1.81718	GTCTTT	4.86633
GTGAAA	1.46177	GTGAAC	2.0541	GTGAAG	0.796668	GTGAAT	1.60584	GTGACA	0.89354	GTGACC	0.756476	GTGACG	0.820753	GTGACT	1.11234	GTGAGA	1.11879	GTGAGC	-0.224852	GTGAGG	-0.12614	GTGAGT	-0.182489	GTGATA	0.358618	GTGATC	1.16036	GTGATG	0.0471638	GTGATT	1.31749
GTGCAA	1.62585	GTGCAC	1.41561	GTGCAG	0.00537334	GTGCAT	1.21504	GTGCCA	0.511837	GTGCCC	0.275024	GTGCCG	-0.136827	GTGCCT	0.308695	GTGCGA	0.273069	GTGCGC	0.549494	GTGCGG	-0.574424	GTGCGT	4.83169	GTGCTA	0.47153	GTGCTC	0.996704	GTGCTG	-2.2351	GTGCTT	0.572194
GTGGAA	2.22218	GTGGAC	2.27348	GTGGAG	1.19235	GTGGAT	3.64537	GTGGCA	1.89027	GTGGCC	1.28062	GTGGCG	-0.0456009	GTGGCT	2.90234	GTGGGA	2.86138	GTGGGC	1.42878	GTGGGG	2.8197	GTGGGT	7.44122	GTGGTA	3.2779	GTGGTC	3.73716	GTGGTG	-0.36579	GTGGTT	5.56225
GTGTAA	1.63991	GTGTAC	2.00894	GTGTAG	1.10948	GTGTAT	2.06001	GTGTCA	1.17955	GTGTCC	1.10527	GTGTCG	0.228825	GTGTCT	1.34684	GTGTGA	1.01986	GTGTGC	0.819009	GTGTGG	0.441091	GTGTGT	6.46481	GTGTTA	1.38276	GTGTTC	0.371377	GTGTTG	-0.33239	GTGTTT	1.04328
GTTAAA	2.5757	GTTAAC	3.34091	GTTAAG	1.70969	GTTAAT	3.10277	GTTACA	2.2504	GTTACC	2.1006	GTTACG	1.15241	GTTACT	2.23729	GTTAGA	2.49076	GTTAGC	2.56558	GTTAGG	1.38142	GTTAGT	2.48696	GTTATA	2.85138	GTTATC	2.13958	GTTATG	1.39156	GTTATT	2.48146
GTTCAA	2.49707	GTTCAC	4.16366	GTTCAG	1.61033	GTTCAT	3.77943	GTTCCA	0.98061	GTTCCC	2.0842	GTTCCG	0.367292	GTTCCT	2.40509	GTTCGA	2.59705	GTTCGC	2.84175	GTTCGG	-0.339004	GTTCGT	3.17032	GTTCTA	1.49075	GTTCTC	2.06302	GTTCTG	-0.961144	GTTCTT	2.66343
GTTGAA	2.77461	GTTGAC	2.59553	GTTGAG	0.220262	GTTGAT	1.05867	GTTGCA	1.4094	GTTGCC	0.901134	GTTGCG	-0.325616	GTTGCT	1.36765	GTTGGA	2.4391	GTTGGC	3.29363	GTTGGG	1.79995	GTTGGT	1.2277	GTTGTA	0.748146	GTTGTC	1.2684	GTTGTG	-0.319389	GTTGTT	1.03165
GTTTAA	4.13484	GTTTAC	4.02786	GTTTAG	2.13799	GTTTAT	3.91953	GTTTCA	1.90052	GTTTCC	2.11629	GTTTCG	1.34219	GTTTCT	2.83752	GTTTGA	2.94279	GTTTGC	2.60808	GTTTGG	-0.167495	GTTTGT	2.68132	GTTTTA	2.67538	GTTTTC	2.24295	GTTTTG	0.46902	GTTTTT	3.05963
TAAAAA	2.43668	TAAAAC	2.86964	TAAAAG	0.75694	TAAAAT	2.68455	TAAACA	1.17888	TAAACC	1.49835	TAAACG	0.761745	TAAACT	1.09262	TAAAGA	1.05029	TAAAGC	2.60311	TAAAGG	0.867322	TAAAGT	2.6718	TAAATA	2.20043	TAAATC	1.81772	TAAATG	0.104098	TAAATT	2.03571
TAACAA	2.2458	TAACAC	3.45574	TAACAG	1.76718	TAACAT	3.44764	TAACCA	1.88191	TAACCC	1.13325	TAACCG	1.01254	TAACCT	1.63928	TAACGA	2.4753	TAACGC	3.07967	TAACGG	0.965204	TAACGT	3.46764	TAACTA	1.57143	TAACTC	1.38349	TAACTG	-1.57384	TAACTT	2.44536
TAAGAA	2.74468	TAAGAC	1.7595	TAAGAG	0.701307	TAAGAT	1.73574	TAAGCA	1.55819	TAAGCC	1.53777	TAAGCG	-0.125813	TAAGCT	1.90287	TAAGGA	1.87481	TAAGGC	3.88573	TAAGGG	1.07416	TAAGGT	7.82616	TAAGTA	1.91042	TAAGTC	1.21211	TAAGTG	-0.473975	TAAGTT	1.41513
TAATAA	4.00433	TAATAC	4.25334	TAATAG	2.07058	TAATAT	4.85104	TAATCA	1.66349	TAATCC	1.32403	TAATCG	0.712405	TAATCT	2.92024	TAATGA	3.033	TAATGC	2.92327	TAATGG	0.455353	TAATGT	3.19591	TAATTA	2.44982	TAATTC	2.74965	TAATTG	0.0963438	TAATTT	2.9325
TACAAA	4.9115	TACAAC	4.70116	TACAAG	2.07668	TACAAT	4.07984	TACACA	3.64923	TACACC	3.44524	TACACG	2.89379	TACACT	3.67193	TACAGA	5.40727	TACAGC	4.61891	TACAGG	1.18018	TACAGT	3.97014	TACATA	4.0973	TACATC	3.89733	TACATG	1.53236	TACATT	4.55539
TACCAA	4.18828	TACCAC	2.93317	TACCAG	1.83352	TACCAT	3.97628	TACCCA	1.82484	TACCCC	3.15647	TACCCG	0.238262	TACCCT	2.67473	TACCGA	4.09106	TACCGC	3.62034	TACCGG	0.697128	TACCGT	2.65387	TACCTA	2.63651	TACCTC	3.08822	TACCTG	0.164059	TACCTT	3.34613
TACGAA	4.94598	TACGAC	4.39704	TACGAG	1.66868	TACGAT	2.30583	TACGCA	3.86232	TACGCC	4.14812	TACGCG	1.35185	TACGCT	1.96056	TACGGA	2.30445	TACGGC	3.12686	TACGGG	1.66309	TACGGT	6.69975	TACGTA	2.20309	TACGTC	3.25208	TACGTG	0.228307	TACGTT	1.9924
TACTAA	6.09732	TACTAC	5.41407	TACTAG	3.25025	TACTAT	5.15204	TACTCA	4.4633	TACTCC	4.3235	TACTCG	1.83436	TACTCT	4.08985	TACTGA	3.34273	TACTGC	3.49462	TACTGG	-0.125162	TACTGT	2.54109	TACTTA	3.47236	TACTTC	4.04885	TACTTG	0.471	TACTTT	4.30319
TAGAAA	2.28816	TAGAAC	3.84396	TAGAAG	1.63029	TAGAAT	3.16612	TAGACA	2.03981	TAGACC	2.08036	TAGACG	0.591359	TAGACT	1.69799	TAGAGA	2.52706	TAGAGC	1.78909	TAGAGG	0.835251	TAGAGT	1.90825	TAGATA	1.93682	TAGATC	2.56077	TAGATG	-0.0138595	TAGATT	2.15188
TAGCAA	3.25756	TAGCAC	1.58402	TAGCAG	1.72105	TAGCAT	2.60339	TAGCCA	0.783557	TAGCCC	0.604383	TAGCCG	0.0311973	TAGCCT	2.17986	TAGCGA	2.29478	TAGCGC	1.34001	TAGCGG	1.06427	TAGCGT	5.30174	TAGCTA	1.42386	TAGCTC	2.5429	TAGCTG	-0.924798	TAGCTT	2.19396
TAGGAA	2.07049	TAGGAC	2.79021	TAGGAG	1.40867	TAGGAT	2.27626	TAGGCA	1.30829	TAGGCC	1.58311	TAGGCG	0.325661	TAGGCT	2.78485	TAGGGA	2.74953	TAGGGC	2.26618	TAGGGG	1.33921	TAGGGT	6.81706	TAGGTA	3.36431	TAGGTC	2.91882	TAGGTG	0.679507	TAGGTT	3.4338
TAGTAA	4.31598	TAGTAC	4.70472	TAGTAG	2.06207	TAGTAT	3.55036	TAGTCA	2.59504	TAGTCC	3.18403	TAGTCG	1.16326	TAGTCT	2.65688	TAGTGA	0.99559	TAGTGC	1.42386	TAGTGG	0.946225	TAGTGT	6.12666	TAGTTA	2.65596	TAGTTC	3.06706	TAGTTG	-0.362508	TAGTTT	2.76016
TATAAA	2.39061	TATAAC	2.74462	TATAAG	1.48903	TATAAT	3.45161	TATACA	2.15835	TATACC	2.13937	TATACG	0.680125	TATACT	1.90741	TATAGA	3.03047	TATAGC	2.60777	TATAGG	0.633548	TATAGT	3.50128	TATATA	2.55536	TATATC	2.85149	TATATG	0.93918	TATATT	3.02297
TATCAA	3.38938	TATCAC	4.97088	TATCAG	1.78275	TATCAT	4.61397	TATCCA	1.95751	TATCCC	2.76688	TATCCG	0.869499	TATCCT	2.28931	TATCGA	4.10287	TATCGC	4.22639	TATCGG	0.405517	TATCGT	4.07293	TATCTA	2.13332	TATCTC	1.96493	TATCTG	0.339366	TATCTT	2.87919
TATGAA	2.96771	TATGAC	3.32672	TATGAG	0.165204	TATGAT	0.990771	TATGCA	1.90327	TATGCC	1.56694	TATGCG	0.253048	TATGCT	1.42895	TATGGA	2.73376	TATGGC	3.80657	TATGGG	1.82384	TATGGT	3.60942	TATGTA	1.33361	TATGTC	1.84847	TATGTG	-0.421602	TATGTT	1.68816
TATTAA	5.06985	TATTAC	5.0244	TATTAG	2.97127	TATTAT	4.76998	TATTCA	2.88672	TATTCC	2.64029	TATTCG	2.05077	TATTCT	3.86924	TATTGA	3.67645	TATTGC	4.11386	TATTGG	1.35845	TATTGT	3.06176	TATTTA	3.2686	TATTTC	2.93152	TATTTG	1.04983	TATTTT	3.46994
TCAAAA	1.39456	TCAAAC	2.03459	TCAAAG	1.5216	TCAAAT	2.18814	TCAACA	1.13829	TCAACC	1.10589	TCAACG	0.879282	TCAACT	-0.446887	TCAAGA	2.09813	TCAAGC	2.11534	TCAAGG	-0.507156	TCAAGT	2.02883	TCAATA	1.32129	TCAATC	1.71425	TCAATG	0.354071	TCAATT	1.83434
TCACAA	2.48354	TCACAC	3.94929	TCACAG	0.190843	TCACAT	3.78903	TCACCA	1.28592	TCACCC	2.13224	TCACCG	0.664165	TCACCT	1.5626	TCACGA	1.88562	TCACGC	2.34131	TCACGG	-1.0203	TCACGT	3.48202	TCACTA	1.33293	TCACTC	2.96064	TCACTG	-0.207274	TCACTT	2.16897
TCAGAA	2.83465	TCAGAC	2.97171	TCAGAG	1.21034	TCAGAT	1.50767	TCAGCA	0.956332	TCAGCC	1.97097	TCAGCG	-1.08382	TCAGCT	0.157547	TCAGGA	1.85442	TCAGGC	2.39226	TCAGGG	-0.328576	TCAGGT	6.83465	TCAGTA	1.58945	TCAGTC	1.90198	TCAGTG	0.0074933	TCAGTT	1.06963
TCATAA	3.69697	TCATAC	5.08047	TCATAG	1.4169	TCATAT	4.76315	TCATCA	2.44955	TCATCC	2.95551	TCATCG	0.995379	TCATCT	2.52593	TCATGA	3.47229	TCATGC	2.17542	TCATGG	0.383346	TCATGT	2.93177	TCATTA	2.39978	TCATTC	3.86389	TCATTG	0.23871	TCATTT	3.75759
TCCAAA	4.61473	TCCAAC	4.02911	TCCAAG	0.937529	TCCAAT	4.67459	TCCACA	4.12957	TCCACC	4.36368	TCCACG	2.04342	TCCACT	2.77426	TCCAGA	4.07588	TCCAGC	4.72166	TCCAGG	0.211115	TCCAGT	2.73846	TCCATA	4.43428	TCCATC	3.61666	TCCATG	1.60472	TCCATT	4.00822
TCCCAA	4.77239	TCCCAC	4.75299	TCCCAG	1.98425	TCCCAT	5.02467	TCCCCA	2.99214	TCCCCC	3.42292	TCCCCG	0.822253	TCCCCT	3.50467	TCCCGA	5.10491	TCCCGC	4.96985	TCCCGG	0.679976	TCCCGT	5.02783	TCCCTA	3.39541	TCCCTC	3.34699	TCCCTG	-0.489036	TCCCTT	3.56718
TCCGAA	4.90747	TCCGAC	4.02412	TCCGAG	1.53971	TCCGAT	1.9548	TCCGCA	4.83652	TCCGCC	5.34483	TCCGCG	1.33277	TCCGCT	1.10704	TCCGGA	2.00099	TCCGGC	2.96797	TCCGGG	0.297541	TCCGGT	7.70533	TCCGTA	2.94312	TCCGTC	3.03689	TCCGTG	0.00725023	TCCGTT	1.87251
TCCTAA	5.4502	TCCTAC	5.07606	TCCTAG	3.07449	TCCTAT	5.41669	TCCTCA	3.59297	TCCTCC	3.74121	TCCTCG	2.61909	TCCTCT	3.96465	TCCTGA	3.89368	TCCTGC	4.72203	TCCTGG	0.951678	TCCTGT	5.19184	TCCTTA	4.22668	TCCTTC	4.4774	TCCTTG	0.81377	TCCTTT	4.02756
TCGAAA	3.06022	TCGAAC	3.59902	TCGAAG	0.804846	TCGAAT	2.98759	TCGACA	1.53287	TCGACC	1.43272	TCGACG	0.165093	TCGACT	-0.477812	TCGAGA	1.32187	TCGAGC	1.86394	TCGAGG	-0.333967	TCGAGT	0.963978	TCGATA	0.81976	TCGATC	1.8775	TCGATG	0.633888	TCGATT	1.4041
TCGCAA	2.66085	TCGCAC	3.61702	TCGCAG	0.497651	TCGCAT	2.71191	TCGCCA	1.86486	TCGCCC	2.78178	TCGCCG	0.72935	TCGCCT	1.76792	TCGCGA	0.631201	TCGCGC	1.70331	TCGCGG	-0.121425	TCGCGT	4.5696	TCGCTA	1.40805	TCGCTC	2.28805	TCGCTG	-0.151688	TCGCTT	1.89264
TCGGAA	1.88207	TCGGAC	1.81646	TCGGAG	0.225784	TCGGAT	2.56565	TCGGCA	1.29399	TCGGCC	0.557117	TCGGCG	0.0105239	TCGGCT	0.277403	TCGGGA	1.83725	TCGGGC	2.63556	TCGGGG	0.80901	TCGGGT	6.73191	TCGGTA	1.53526	TCGGTC	2.24551	TCGGTG	0.343358	TCGGTT	4.36541
TCGTAA	3.34734	TCGTAC	3.72874	TCGTAG	1.8431	TCGTAT	4.09645	TCGTCA	2.59144	TCGTCC	3.92034	TCGTCG	0.940451	TCGTCT	2.03682	TCGTGA	1.72893	TCGTGC	1.52516	TCGTGG	1.26826	TCGTGT	5.68641	TCGTTA	2.18778	TCGTTC	2.69495	TCGTTG	0.476268	TCGTTT	2.22392
TCTAAA	2.83486	TCTAAC	2.92499	TCTAAG	1.83303	TCTAAT	3.20267	TCTACA	2.18448	TCTACC	1.89468	TCTACG	0.565069	TCTACT	1.51086	TCTAGA	3.26212	TCTAGC	2.10822	TCTAGG	0.396827	TCTAGT	3.54466	TCTATA	2.7238	TCTATC	2.70316	TCTATG	2.13086	TCTATT	2.37445
TCTCAA	2.52423	TCTCAC	3.5426	TCTCAG	1.18935	TCTCAT	4.00185	TCTCCA	1.45018	TCTCCC	1.45345	TCTCCG	-0.523146	TCTCCT	1.93307	TCTCGA	2.86428	TCTCGC	3.20333	TCTCGG	1	TCTCGT	3.34558	TCTCTA	1.83984	TCTCTC	2.47437	TCTCTG	-0.381454	TCTCTT	2.24725
TCTGAA	1.97159	TCTGAC	2.67099	TCTGAG	0.994065	TCTGAT	1.63268	TCTGCA	1.70535	TCTGCC	1.45636	TCTGCG	0.747053	TCTGCT	0.88003	TCTGGA	2.51032	TCTGGC	3.61416	TCTGGG	1.61649	TCTGGT	4.467	TCTGTA	2.09355	TCTGTC	1.42386	TCTGTG	-0.0324046	TCTGTT	2.17714
TCTTAA	3.6137	TCTTAC	4.26023	TCTTAG	1.96441	TCTTAT	4.63907	TCTTCA	1.68644	TCTTCC	1.97921	TCTTCG	0.597694	TCTTCT	2.81538	TCTTGA	2.63241	TCTTGC	3.85527	TCTTGG	0.812118	TCTTGT	3.20116	TCTTTA	2.63706	TCTTTC	1.75577	TCTTTG	0.255685	TCTTTT	2.88623
TGAAAA	2.82566	TGAAAC	3.02301	TGAAAG	0.743853	TGAAAT	1.73615	TGAACA	1.63487	TGAACC	1.7795	TGAACG	-0.463913	TGAACT	1.34286	TGAAGA	2.17488	TGAAGC	3.27002	TGAAGG	-0.396833	TGAAGT	2.96155	TGAATA	1.65725	TGAATC	1.55761	TGAATG	0.410608	TGAATT	2.20734
TGACAA	3.38987	TGACAC	3.90327	TGACAG	0.985043	TGACAT	3.0383	TGACCA	0.187384	TGACCC	1.37465	TGACCG	-0.315906	TGACCT	1.80224	TGACGA	3.14478	TGACGC	2.29085	TGACGG	-0.514703	TGACGT	2.74676	TGACTA	1.5944	TGACTC	1.52929	TGACTG	-2.42888	TGACTT	2.30783
TGAGAA	1.96106	TGAGAC	2.62687	TGAGAG	0.299978	TGAGAT	0.743957	TGAGCA	1.703	TGAGCC	1.56661	TGAGCG	-0.641508	TGAGCT	0.451674	TGAGGA	1.6356	TGAGGC	2.09431	TGAGGG	0.984895	TGAGGT	6.38003	TGAGTA	0.85398	TGAGTC	0.748177	TGAGTG	-1.05632	TGAGTT	1.32735
TGATAA	3.57892	TGATAC	3.68094	TGATAG	1.62449	TGATAT	3.23451	TGATCA	2.72783	TGATCC	2.62338	TGATCG	0.664677	TGATCT	1.56425	TGATGA	3.36312	TGATGC	3.0358	TGATGG	0.890617	TGATGT	1.87098	TGATTA	2.83062	TGATTC	2.1389	TGATTG	0.213792	TGATTT	3.30813
TGCAAA	1.47605	TGCAAC	1.29269	TGCAAG	0.294264	TGCAAT	0.669545	TGCACA	1.40808	TGCACC	0.447025	TGCACG	0.211115	TGCACT	-0.0608259	TGCAGA	2.17311	TGCAGC	1.38603	TGCAGG	-0.186048	TGCAGT	3.24827	TGCATA	1.14357	TGCATC	1.84133	TGCATG	-0.483035	TGCATT	1.09444
TGCCAA	2.11666	TGCCAC	3.139	TGCCAG	0.358331	TGCCAT	2.4566	TGCCCA	1.30347	TGCCCC	1.65764	TGCCCG	0.235174	TGCCCT	1.36286	TGCCGA	1.97136	TGCCGC	2.41222	TGCCGG	-0.115159	TGCCGT	3.22428	TGCCTA	1.74013	TGCCTC	1.93355	TGCCTG	-0.689943	TGCCTT	2.2362
TGCGAA	1.33832	TGCGAC	1.82706	TGCGAG	0.162482	TGCGAT	0.823406	TGCGCA	1.3127	TGCGCC	0.910911	TGCGCG	0.272231	TGCGCT	0.520845	TGCGGA	1.25652	TGCGGC	1.49096	TGCGGG	1.19039	TGCGGT	6.63676	TGCGTA	1.5645	TGCGTC	0.984145	TGCGTG	-0.33702	TGCGTT	1.10869
TGCTAA	3.03834	TGCTAC	2.79343	TGCTAG	1.38018	TGCTAT	2.28642	TGCTCA	2.03153	TGCTCC	2.6216	TGCTCG	1.32717	TGCTCT	1.2879	TGCTGA	1.33538	TGCTGC	0.680125	TGCTGG	-0.219505	TGCTGT	1.38154	TGCTTA	1.6354	TGCTTC	2.2911	TGCTTG	0.0824046	TGCTTT	2.23769
TGGAAA	1.39211	TGGAAC	1.77753	TGGAAG	0.999159	TGGAAT	1.95569	TGGACA	0.442756	TGGACC	0.833611	TGGACG	-0.643275	TGGACT	0.858445	TGGAGA	1.47875	TGGAGC	0.770245	TGGAGG	0.00495703	TGGAGT	1.52595	TGGATA	1.00357	TGGATC	1.11397	TGGATG	-0.0779773	TGGATT	1.95097
TGGCAA	0.92635	TGGCAC	-0.231867	TGGCAG	-0.333687	TGGCAT	1.68662	TGGCCA	0.40192	TGGCCC	1.36021	TGGCCG	-0.219248	TGGCCT	0.95298	TGGCGA	0.767828	TGGCGC	-0.128949	TGGCGG	0.63805	TGGCGT	5.38336	TGGCTA	1.36457	TGGCTC	1.30763	TGGCTG	-1.3636	TGGCTT	1.57073
TGGGAA	2.00711	TGGGAC	0.951317	TGGGAG	0.162465	TGGGAT	1.92763	TGGGCA	0.983065	TGGGCC	0.722914	TGGGCG	-0.105445	TGGGCT	1.37095	TGGGGA	2.15469	TGGGGC	1.7711	TGGGGG	1.62793	TGGGGT	6.92255	TGGGTA	1.64848	TGGGTC	2.66193	TGGGTG	-0.365582	TGGGTT	3.79468
TGGTAA	1.47239	TGGTAC	1.28576	TGGTAG	-0.394662	TGGTAT	2.09798	TGGTCA	1.00031	TGGTCC	1.98901	TGGTCG	0.125039	TGGTCT	1.63524	TGGTGA	0.808455	TGGTGC	1.09442	TGGTGG	1.1059	TGGTGT	4.79716	TGGTTA	1.70479	TGGTTC	1.94624	TGGTTG	-0.712341	TGGTTT	2.4011
TGTAAA	3.34471	TGTAAC	3.9492	TGTAAG	1.3406	TGTAAT	3.21644	TGTACA	2.12028	TGTACC	1.8756	TGTACG	0.889453	TGTACT	1.43852	TGTAGA	3.51432	TGTAGC	2.65242	TGTAGG	0.232971	TGTAGT	3.06573	TGTATA	2.71347	TGTATC	2.17802	TGTATG	0.666037	TGTATT	2.5034
TGTCAA	3.43854	TGTCAC	4.19865	TGTCAG	1.52808	TGTCAT	3.52809	TGTCCA	1.74206	TGTCCC	2.28314	TGTCCG	0.107182	TGTCCT	2.23054	TGTCGA	2.42143	TGTCGC	2.16286	TGTCGG	0.408432	TGTCGT	3.26712	TGTCTA	2.69461	TGTCTC	2.65305	TGTCTG	-1.23597	TGTCTT	2.99175
TGTGAA	2.22531	TGTGAC	2.30851	TGTGAG	-0.0996834	TGTGAT	0.314348	TGTGCA	0.696866	TGTGCC	1.31496	TGTGCG	-0.300144	TGTGCT	1.39608	TGTGGA	3.07195	TGTGGC	4.47906	TGTGGG	2.45049	TGTGGT	2.99112	TGTGTA	1.34149	TGTGTC	1.96941	TGTGTG	0.116708	TGTGTT	2.31182
TGTTAA	4.16401	TGTTAC	4.387	TGTTAG	2.31277	TGTTAT	4.53695	TGTTCA	2.57199	TGTTCC	3.63621	TGTTCG	0.856601	TGTTCT	2.05779	TGTTGA	2.37213	TGTTGC	2.8961	TGTTGG	0.0896211	TGTTGT	3.09891	TGTTTA	2.9352	TGTTTC	2.58491	TGTTTG	0.523546	TGTTTT	2.73706
TTAAAA	3.01075	TTAAAC	1.77382	TTAAAG	1.03529	TTAAAT	2.98312	TTAACA	2.17878	TTAACC	1.32138	TTAACG	-0.67715	TTAACT	1.40449	TTAAGA	2.55837	TTAAGC	2.49189	TTAAGG	1.03254	TTAAGT	3.31519	TTAATA	2.03672	TTAATC	2.08612	TTAATG	0.312664	TTAATT	2.61411
TTACAA	3.52268	TTACAC	4.49199	TTACAG	1.8682	TTACAT	4.07918	TTACCA	2.06985	TTACCC	1.87806	TTACCG	0.546548	TTACCT	2.79401	TTACGA	2.62364	TTACGC	2.50495	TTACGG	0.179629	TTACGT	2.89576	TTACTA	1.63237	TTACTC	2.42081	TTACTG	-0.634319	TTACTT	2.10448
TTAGAA	2.58926	TTAGAC	3.43787	TTAGAG	0.969219	TTAGAT	2.02141	TTAGCA	1.63731	TTAGCC	1.96317	TTAGCG	0.408964	TTAGCT	1.55056	TTAGGA	2.03478	TTAGGC	2.55745	TTAGGG	1.71654	TTAGGT	5.36141	TTAGTA	1.9594	TTAGTC	2.01044	TTAGTG	-0.220989	TTAGTT	1.7042
TTATAA	4.21114	TTATAC	4.77892	TTATAG	2.25795	TTATAT	5.44266	TTATCA	1.75891	TTATCC	2.62178	TTATCG	1.18816	TTATCT	2.91046	TTATGA	3.47824	TTATGC	3.75965	TTATGG	0.96763	TTATGT	3.11	TTATTA	2.97593	TTATTC	3.40528	TTATTG	1.21524	TTATTT	3.76286
TTCAAA	5.45763	TTCAAC	5.46047	TTCAAG	3.04996	TTCAAT	5.02617	TTCACA	4.93609	TTCACC	5.19824	TTCACG	2.27137	TTCACT	4.2626	TTCAGA	5.35597	TTCAGC	5.59418	TTCAGG	1.7338	TTCAGT	3.55476	TTCATA	5.75724	TTCATC	5.3844	TTCATG	1.73697	TTCATT	5.77027
TTCCAA	5.57297	TTCCAC	5.6107	TTCCAG	2.8216	TTCCAT	6.50503	TTCCCA	4.48445	TTCCCC	4.6724	TTCCCG	1.72531	TTCCCT	3.58831	TTCCGA	4.84539	TTCCGC	4.68841	TTCCGG	1.00556	TTCCGT	3.53724	TTCCTA	4.20372	TTCCTC	4.67881	TTCCTG	1.01979	TTCCTT	4.43131
TTCGAA	5.58431	TTCGAC	5.87765	TTCGAG	2.01199	TTCGAT	1.86689	TTCGCA	4.86534	TTCGCC	4.95424	TTCGCG	2.88142	TTCGCT	2.9144	TTCGGA	2.23563	TTCGGC	4.05917	TTCGGG	0.656951	TTCGGT	7.0716	TTCGTA	4.10105	TTCGTC	3.83601	TTCGTG	0.476548	TTCGTT	2.57375
TTCTAA	6.33304	TTCTAC	6.80268	TTCTAG	4.19059	TTCTAT	6.41977	TTCTCA	5.12384	TTCTCC	5.64373	TTCTCG	2.54526	TTCTCT	5.20065	TTCTGA	4.53501	TTCTGC	4.37403	TTCTGG	0.885552	TTCTGT	3.31354	TTCTTA	5.47936	TTCTTC	5.33976	TTCTTG	1.83723	TTCTTT	5.52152
TTGAAA	2.93828	TTGAAC	2.5833	TTGAAG	1.07602	TTGAAT	2.75211	TTGACA	1.34492	TTGACC	1.41001	TTGACG	0.50266	TTGACT	0.774757	TTGAGA	2.04439	TTGAGC	0.74293	TTGAGG	0.61582	TTGAGT	0.299584	TTGATA	1.24191	TTGATC	1.88231	TTGATG	0.141163	TTGATT	1.96947
TTGCAA	1.61873	TTGCAC	2.23084	TTGCAG	0.0993963	TTGCAT	1.95674	TTGCCA	1.62666	TTGCCC	1.59405	TTGCCG	-0.429513	TTGCCT	1.3788	TTGCGA	1.21855	TTGCGC	1.32504	TTGCGG	0.332271	TTGCGT	4.98086	TTGCTA	1.5095	TTGCTC	1.57345	TTGCTG	-1.05189	TTGCTT	1.17921
TTGGAA	1.82857	TTGGAC	2.50006	TTGGAG	0.573417	TTGGAT	2.39586	TTGGCA	1.53328	TTGGCC	0.729721	TTGGCG	0.26007	TTGGCT	1.35107	TTGGGA	2.6175	TTGGGC	1.25938	TTGGGG	0.917782	TTGGGT	5.25188	TTGGTA	3.95187	TTGGTC	4.13838	TTGGTG	0.906126	TTGGTT	4.58596
TTGTAA	3.53228	TTGTAC	3.81628	TTGTAG	2.17005	TTGTAT	3.13734	TTGTCA	2.18707	TTGTCC	2.78655	TTGTCG	-0.191189	TTGTCT	2.00202	TTGTGA	1.10334	TTGTGC	1.89589	TTGTGG	0.42721	TTGTGT	5.47802	TTGTTA	2.05713	TTGTTC	1.9609	TTGTTG	0.349406	TTGTTT	1.59956
TTTAAA	3.73894	TTTAAC	3.62569	TTTAAG	1.67344	TTTAAT	3.70299	TTTACA	2.82198	TTTACC	1.73623	TTTACG	0.760784	TTTACT	2.26174	TTTAGA	3.42919	TTTAGC	3.16289	TTTAGG	0.589274	TTTAGT	3.47008	TTTATA	2.58058	TTTATC	2.88729	TTTATG	1.26842	TTTATT	2.78
TTTCAA	2.68633	TTTCAC	4.31939	TTTCAG	1.67433	TTTCAT	4.47589	TTTCCA	2.02087	TTTCCC	1.81556	TTTCCG	0.491149	TTTCCT	2.5679	TTTCGA	3.58778	TTTCGC	3.32161	TTTCGG	1.22603	TTTCGT	3.30542	TTTCTA	1.89163	TTTCTC	2.00178	TTTCTG	-0.551788	TTTCTT	2.72335
TTTGAA	2.80365	TTTGAC	3.06344	TTTGAG	0.290123	TTTGAT	1.02488	TTTGCA	2.00519	TTTGCC	2.04817	TTTGCG	-0.543466	TTTGCT	1.11448	TTTGGA	1.5862	TTTGGC	3.64449	TTTGGG	1.55354	TTTGGT	2.3947	TTTGTA	1.87688	TTTGTC	1.20286	TTTGTG	-0.124971	TTTGTT	1.96865
TTTTAA	4.44213	TTTTAC	3.90032	TTTTAG	3.05441	TTTTAT	4.96664	TTTTCA	2.1588	TTTTCC	2.53059	TTTTCG	1.03587	TTTTCT	3.03929	TTTTGA	3.65327	TTTTGC	3.60545	TTTTGG	-0.358415	TTTTGT	2.98389	TTTTTA	2.73094	TTTTTC	2.83604	TTTTTG	0.857427	TTTTTT	3.22131

[truncated: 7 more sheets: Supp Figure 2c, Supp Figure 2d, Supp Figure 3b-f, Supp Figure 4b, Supp Figure 4d, Figure 3a uncropped, Figure 3d uncropped]
